# Supplementary material for: (2,9-Dimethyl-1,10-phenanthroline-κ2 N,N′)(4-hydroxy­benzoato-κ2 O,O′)(nitrato-κO)copper(II)
Source: Acta Crystallogr Sect E Struct Rep Online. 2008 Oct 31;64(Pt 11):m1479. doi: 10.1107/S1600536808034788 (PMC2959601; doi:10.1107/S1600536808034788)
Supplement: Supplementary file 1 [file e-64-m1479-sup1.cif]

##############################################################################
###                                                                        ###
###        Electronic paper (Acta Crystallographica Section E)             ###
###                                                                        ###
##############################################################################
#                                                                            #
# This CIF contains the data in a paper accepted for publication in Acta     #
# Crystallographica Section E. It conforms to the requirements of Notes      #
# for Authors for Section E, and has been peer reviewed under the auspices   #
# of the IUCr Commission on Journals.                                        #
#                                                                            #
# Full details of the Crystallographic Information File format               #
# are given in the paper "The Crystallographic Information File (CIF):       #
# a New Standard Archive File for Crystallography" by S. R. Hall, F. H.      #
# Allen and I. D. Brown [Acta Cryst. (1991), A47, 655-685].                  #
#                                                                            #
# The current version of the core CIF dictionary is obtainable from          #
# ftp://ftp.iucr.org/pub/cif_core.dic. The current version number is 2.4.    #
#                                                                            #
# Software is freely available for graphical display of the structure(s) in  #
# this CIF.  For information consult the CIF home page http://www.iucr.org/  #
# cif/home.html                                                              #
#                                                                            #
# This file may be used for bona fide research purposes within the           #
# scientific community so long as proper attribution is given to the journal # 
# article from which it was obtained.                                        #
#                                                                            #
##############################################################################
                                             
data_I
_audit_creation_method     SHELXL-97
_chemical_name_systematic
;
(2,9-Dimethyl-1,10-phenanthroline-\k^2^<i>N</i>,<i>N</i>')(4-hydroxybenzoato-
\k^2^<i>O</i>,<i>O</i>')(nitrato-\k<i>O</i>)copper(II)
;
_chemical_name_common     ?
_chemical_formula_moiety     'C21 H17 Cu N3 O6'
_chemical_formula_sum     'C21 H17 Cu N3 O6'
_chemical_formula_iupac     '[Cu (C7 H5 O3) (N O3) (C14 H12 N2)]'
_chemical_formula_weight     470.92
_chemical_melting_point     ?
_symmetry_cell_setting     Triclinic
_symmetry_space_group_name_H-M     'P -1'
_symmetry_space_group_name_Hall     '-P 1'
loop_
    _symmetry_equiv_pos_as_xyz
    'x, y, z'
    '-x, -y, -z'
_cell_length_a     9.5940(10)
_cell_length_b     9.8020(10)
_cell_length_c     12.3470(10)
_cell_angle_alpha     78.687(14)
_cell_angle_beta     70.409(13)
_cell_angle_gamma     63.740(12)
_cell_volume     979.4(2)
_cell_formula_units_Z     2
_cell_measurement_reflns_used     3492
_cell_measurement_theta_min     2.47
_cell_measurement_theta_max     26.84
_cell_measurement_temperature     291(2)
_exptl_crystal_description     Block
_exptl_crystal_colour     green
_exptl_crystal_size_max     0.37
_exptl_crystal_size_mid     0.30
_exptl_crystal_size_min     0.17
_exptl_crystal_density_diffrn     1.597
_exptl_crystal_density_meas     ?
_exptl_crystal_density_method     'not measured'
_exptl_crystal_F_000     482
_exptl_absorpt_coefficient_mu     1.161
_exptl_absorpt_correction_type     multi-scan
_exptl_absorpt_process_details     '(SADABS; Bruker, 1997)'
_exptl_absorpt_correction_T_min     0.6733
_exptl_absorpt_correction_T_max     0.8297
_exptl_special_details
;
;
_diffrn_ambient_temperature     291(2)
_diffrn_radiation_type     MoK\a
_diffrn_radiation_wavelength     0.71073
_diffrn_radiation_source     'fine-focus sealed tube'
_diffrn_radiation_monochromator     graphite
_diffrn_measurement_device_type     'Bruker SMART CCD area-detector'
_diffrn_measurement_method     '\f and \w'
_diffrn_detector_area_resol_mean     ?
_diffrn_reflns_number     7393
_diffrn_reflns_av_R_equivalents     0.0161
_diffrn_reflns_av_sigmaI/netI     0.0243
_diffrn_reflns_theta_min     2.47
_diffrn_reflns_theta_max     25.50
_diffrn_reflns_theta_full     25.50
_diffrn_measured_fraction_theta_max     0.990
_diffrn_measured_fraction_theta_full     0.990
_diffrn_reflns_limit_h_min     -11
_diffrn_reflns_limit_h_max     11
_diffrn_reflns_limit_k_min     -11
_diffrn_reflns_limit_k_max     11
_diffrn_reflns_limit_l_min     -14
_diffrn_reflns_limit_l_max     14
_diffrn_standards_number     0
_diffrn_standards_interval_count     .
_diffrn_standards_interval_time     .
_diffrn_standards_decay_%     ?
_refine_special_details
;
Refinement of <i>F</i>^2^ against ALL reflections. The weighted <i>R</i>-factor
<i>wR</i> and
goodness of fit <i>S</i> are based on <i>F</i>^2^, conventional
<i>R</i>-factors <i>R</i> are based
on <i>F</i>, with <i>F</i> set to zero for negative <i>F</i>^2^. The threshold
expression of
<i>F</i>^2^ > \s(<i>F</i>^2^) is used only for calculating <i>R</i>-factors(gt)
<i>etc</i>. and is
not relevant to the choice of reflections for refinement. <i>R</i>-factors
based
on <i>F</i>^2^ are statistically about twice as large as those based on
<i>F</i>, and <i>R</i>-
factors based on ALL data will be even larger.
;
_reflns_number_total     3613
_reflns_number_gt     3129
_reflns_threshold_expression     I>2\s(I)
_refine_ls_structure_factor_coef     Fsqd
_refine_ls_matrix_type     full
_refine_ls_R_factor_all     0.0376
_refine_ls_R_factor_gt     0.0306
_refine_ls_wR_factor_gt     0.0778
_refine_ls_wR_factor_ref     0.0821
_refine_ls_goodness_of_fit_ref     1.025
_refine_ls_restrained_S_all     1.025
_refine_ls_number_reflns     3613
_refine_ls_number_parameters     283
_refine_ls_number_restraints     0
_refine_ls_hydrogen_treatment     constr
_refine_ls_weighting_scheme     calc
_refine_ls_weighting_details
         'calc w=1/[\s^2^(Fo^2^)+(0.0426P)^2^+0.3425P] where P=(Fo^2^+2Fc^2^)/3'
_atom_sites_solution_hydrogens     geom
_atom_sites_solution_primary     direct
_atom_sites_solution_secondary     difmap
_refine_ls_shift/su_max     0.001
_refine_ls_shift/su_mean     0.000
_refine_diff_density_max     0.293
_refine_diff_density_min     -0.282
_refine_ls_extinction_method     none
_refine_ls_extinction_coef     ?
loop_
    _atom_type_symbol
    _atom_type_description
    _atom_type_scat_dispersion_real
    _atom_type_scat_dispersion_imag
    _atom_type_scat_source
    'C' 'C' 0.0033 0.0016
                         'International Tables Vol C Tables 4.2.6.8 and 6.1.1.4'
    'H' 'H' 0.0000 0.0000
                         'International Tables Vol C Tables 4.2.6.8 and 6.1.1.4'
    'N' 'N' 0.0061 0.0033
                         'International Tables Vol C Tables 4.2.6.8 and 6.1.1.4'
    'O' 'O' 0.0106 0.0060
                         'International Tables Vol C Tables 4.2.6.8 and 6.1.1.4'
    'Cu' 'Cu' 0.3201 1.2651
                         'International Tables Vol C Tables 4.2.6.8 and 6.1.1.4'
_computing_data_collection     'SMART (Bruker, 1997)'
_computing_cell_refinement     'SAINT (Bruker, 1997)'
_computing_data_reduction     'SAINT (Bruker, 1997)'
_computing_structure_solution     'SHELXS97 (Sheldrick, 2008)'
_computing_structure_refinement     'SHELXL97 (Sheldrick, 2008)'
_computing_molecular_graphics     'SHELXTL (Sheldrick, 2008)'
_computing_publication_material     'SHELXTL (Sheldrick, 2008)'
loop_
    _atom_site_type_symbol
    _atom_site_label
    _atom_site_fract_x
    _atom_site_fract_y
    _atom_site_fract_z
    _atom_site_U_iso_or_equiv
    _atom_site_adp_type
    _atom_site_calc_flag
    _atom_site_refinement_flags
    _atom_site_occupancy
    _atom_site_disorder_assembly
    _atom_site_disorder_group
    Cu Cu1 0.56944(3) 0.10556(3) 0.31286(2) 0.04415(11) Uani d . 1 . .
    O O1 0.3621(2) 0.0772(2) 0.38002(17) 0.0671(5) Uani d . 1 . .
    O O2 0.4119(2) 0.2318(2) 0.44919(15) 0.0621(5) Uani d . 1 . .
    O O3 -0.33023(19) 0.4060(2) 0.72945(16) 0.0582(4) Uani d . 1 . .
    H H3 -0.3541 0.4863 0.7561 0.087 Uiso calc R 1 . .
    O O4 0.4677(2) 0.3057(2) 0.18943(16) 0.0622(5) Uani d . 1 . .
    O O5 0.4474(2) 0.1655(2) 0.08484(18) 0.0701(5) Uani d . 1 . .
    O O6 0.3103(3) 0.4068(3) 0.0818(2) 0.1043(9) Uani d . 1 . .
    N N1 0.7212(2) -0.0741(2) 0.21653(16) 0.0421(4) Uani d . 1 . .
    N N2 0.7676(2) 0.1464(2) 0.28006(16) 0.0422(4) Uani d . 1 . .
    N N3 0.4092(2) 0.2916(2) 0.11642(18) 0.0504(5) Uani d . 1 . .
    C C1 0.5285(3) -0.1813(3) 0.2297(3) 0.0715(8) Uani d . 1 . .
    H H1A 0.5038 -0.2040 0.3114 0.107 Uiso calc R 1 . .
    H H1B 0.5249 -0.2569 0.1929 0.107 Uiso calc R 1 . .
    H H1C 0.4503 -0.0827 0.2133 0.107 Uiso calc R 1 . .
    C C2 0.6932(3) -0.1819(3) 0.1857(2) 0.0510(6) Uani d . 1 . .
    C C3 0.8195(4) -0.2957(3) 0.1132(2) 0.0641(7) Uani d . 1 . .
    H H3A 0.7983 -0.3690 0.0920 0.077 Uiso calc R 1 . .
    C C4 0.9713(3) -0.3004(3) 0.0738(2) 0.0625(7) Uani d . 1 . .
    H H4 1.0537 -0.3774 0.0270 0.075 Uiso calc R 1 . .
    C C5 1.0041(3) -0.1884(3) 0.10370(19) 0.0496(6) Uani d . 1 . .
    C C6 1.1587(3) -0.1807(3) 0.0638(2) 0.0602(7) Uani d . 1 . .
    H H6 1.2452 -0.2542 0.0160 0.072 Uiso calc R 1 . .
    C C7 1.1814(3) -0.0682(3) 0.0943(2) 0.0598(7) Uani d . 1 . .
    H H7 1.2828 -0.0648 0.0666 0.072 Uiso calc R 1 . .
    C C8 1.0515(3) 0.0449(3) 0.1683(2) 0.0498(6) Uani d . 1 . .
    C C9 1.0668(3) 0.1644(4) 0.2035(2) 0.0643(7) Uani d . 1 . .
    H H9 1.1659 0.1724 0.1787 0.077 Uiso calc R 1 . .
    C C10 0.9371(3) 0.2677(4) 0.2736(3) 0.0665(7) Uani d . 1 . .
    H H10 0.9485 0.3463 0.2964 0.080 Uiso calc R 1 . .
    C C11 0.7859(3) 0.2593(3) 0.3126(2) 0.0522(6) Uani d . 1 . .
    C C12 0.6441(3) 0.3759(3) 0.3901(3) 0.0737(8) Uani d . 1 . .
    H H12A 0.5606 0.4308 0.3523 0.111 Uiso calc R 1 . .
    H H12B 0.6781 0.4456 0.4075 0.111 Uiso calc R 1 . .
    H H12C 0.6030 0.3258 0.4602 0.111 Uiso calc R 1 . .
    C C13 0.8981(2) 0.0411(3) 0.20915(18) 0.0406(5) Uani d . 1 . .
    C C14 0.8733(3) -0.0774(2) 0.17599(18) 0.0410(5) Uani d . 1 . .
    C C15 0.3136(3) 0.1778(3) 0.4508(2) 0.0473(5) Uani d . 1 . .
    C C16 0.1466(3) 0.2347(3) 0.52814(18) 0.0417(5) Uani d . 1 . .
    C C17 0.0886(3) 0.3593(3) 0.59319(19) 0.0470(5) Uani d . 1 . .
    H H17 0.1576 0.4037 0.5909 0.056 Uiso calc R 1 . .
    C C18 -0.0697(3) 0.4184(3) 0.6611(2) 0.0468(5) Uani d . 1 . .
    H H18 -0.1069 0.5020 0.7041 0.056 Uiso calc R 1 . .
    C C19 -0.1735(3) 0.3527(3) 0.66513(19) 0.0431(5) Uani d . 1 . .
    C C20 -0.1163(3) 0.2265(3) 0.6021(2) 0.0496(6) Uani d . 1 . .
    H H20 -0.1845 0.1806 0.6060 0.060 Uiso calc R 1 . .
    C C21 0.0425(3) 0.1690(3) 0.5334(2) 0.0481(5) Uani d . 1 . .
    H H21 0.0798 0.0855 0.4903 0.058 Uiso calc R 1 . .
loop_
    _atom_site_aniso_label
    _atom_site_aniso_U_11
    _atom_site_aniso_U_22
    _atom_site_aniso_U_33
    _atom_site_aniso_U_12
    _atom_site_aniso_U_13
    _atom_site_aniso_U_23
    Cu1 0.03013(15) 0.04953(18) 0.05171(18) -0.01577(12) -0.00692(11)
                                                                    -0.00997(12)
    O1 0.0446(9) 0.0701(12) 0.0827(13) -0.0273(9) 0.0080(9) -0.0326(10)
    O2 0.0428(9) 0.0921(14) 0.0585(10) -0.0370(9) 0.0016(8) -0.0242(9)
    O3 0.0380(9) 0.0583(11) 0.0737(12) -0.0203(8) -0.0022(8) -0.0164(9)
    O4 0.0612(11) 0.0592(11) 0.0719(12) -0.0204(9) -0.0303(10) -0.0054(9)
    O5 0.0574(11) 0.0630(12) 0.0845(14) -0.0193(9) -0.0084(10) -0.0260(10)
    O6 0.1100(19) 0.0705(14) 0.129(2) 0.0055(13) -0.0824(17) -0.0155(14)
    N1 0.0362(9) 0.0428(10) 0.0467(10) -0.0140(8) -0.0142(8) -0.0023(8)
    N2 0.0334(9) 0.0479(10) 0.0472(10) -0.0164(8) -0.0136(8) -0.0037(8)
    N3 0.0319(10) 0.0550(13) 0.0567(12) -0.0123(9) -0.0060(9) -0.0118(10)
    C1 0.0650(17) 0.0609(17) 0.105(2) -0.0342(14) -0.0248(16) -0.0169(16)
    C2 0.0521(14) 0.0424(13) 0.0617(15) -0.0162(11) -0.0243(12) -0.0028(11)
    C3 0.0733(19) 0.0473(14) 0.0741(18) -0.0150(13) -0.0308(15) -0.0147(13)
    C4 0.0585(16) 0.0519(15) 0.0574(16) 0.0012(12) -0.0186(13) -0.0148(12)
    C5 0.0440(13) 0.0516(14) 0.0397(12) -0.0069(10) -0.0137(10) -0.0015(10)
    C6 0.0371(13) 0.0738(18) 0.0433(14) -0.0045(12) -0.0047(10) -0.0027(12)
    C7 0.0319(12) 0.0829(19) 0.0499(14) -0.0182(12) -0.0061(10) 0.0056(13)
    C8 0.0356(12) 0.0675(16) 0.0433(13) -0.0215(11) -0.0122(10) 0.0063(11)
    C9 0.0444(14) 0.091(2) 0.0704(18) -0.0419(14) -0.0157(13) 0.0026(15)
    C10 0.0567(16) 0.0772(19) 0.084(2) -0.0401(15) -0.0211(15) -0.0098(16)
    C11 0.0445(13) 0.0579(15) 0.0634(15) -0.0236(11) -0.0204(11) -0.0074(12)
    C12 0.0550(16) 0.0690(18) 0.106(2) -0.0223(14) -0.0214(16) -0.0340(17)
    C13 0.0326(11) 0.0506(13) 0.0363(11) -0.0159(9) -0.0120(9) 0.0038(9)
    C14 0.0344(11) 0.0448(12) 0.0385(11) -0.0107(9) -0.0139(9) 0.0021(9)
    C15 0.0407(12) 0.0554(14) 0.0438(13) -0.0203(11) -0.0092(10) -0.0012(11)
    C16 0.0388(11) 0.0499(13) 0.0374(11) -0.0214(10) -0.0092(9) 0.0005(10)
    C17 0.0432(12) 0.0598(14) 0.0459(13) -0.0306(11) -0.0088(10) -0.0033(11)
    C18 0.0475(13) 0.0489(13) 0.0458(13) -0.0230(11) -0.0068(10) -0.0093(10)
    C19 0.0355(11) 0.0477(12) 0.0433(12) -0.0172(10) -0.0091(9) 0.0003(10)
    C20 0.0418(12) 0.0523(14) 0.0610(15) -0.0259(11) -0.0104(11) -0.0073(11)
    C21 0.0455(13) 0.0465(13) 0.0517(14) -0.0198(10) -0.0073(10) -0.0105(10)
_geom_special_details
;
All e.s.d.'s (except the e.s.d. in the dihedral angle between two l.s. planes)
are estimated using the full covariance matrix. The cell e.s.d.'s are taken
into account individually in the estimation of e.s.d.'s in distances, angles
and torsion angles; correlations between e.s.d.'s in cell parameters are only
used when they are defined by crystal symmetry. An approximate (isotropic)
treatment of cell e.s.d.'s is used for estimating e.s.d.'s involving l.s.
planes.
;
loop_
    _geom_bond_atom_site_label_1
    _geom_bond_atom_site_label_2
    _geom_bond_site_symmetry_2
    _geom_bond_distance
    _geom_bond_publ_flag
    Cu1 O1 . 2.004(3) y
    Cu1 N1 . 2.007(3) y
    Cu1 N2 . 2.008(3) y
    Cu1 O2 . 2.026(2) y
    Cu1 O4 . 2.292(3) y
    Cu1 C15 . 2.357(3) ?
    O1 C15 . 1.269(3) ?
    O2 C15 . 1.264(3) ?
    O3 C19 . 1.353(3) ?
    O3 H3 . 0.82 ?
    O4 N3 . 1.266(3) ?
    O5 N3 . 1.228(3) ?
    O6 N3 . 1.221(3) ?
    N1 C2 . 1.346(3) ?
    N1 C14 . 1.363(3) ?
    N2 C11 . 1.345(3) ?
    N2 C13 . 1.370(3) ?
    C1 C2 . 1.486(4) ?
    C1 H1A . 0.96 ?
    C1 H1B . 0.96 ?
    C1 H1C . 0.96 ?
    C2 C3 . 1.408(4) ?
    C3 C4 . 1.354(4) ?
    C3 H3A . 0.93 ?
    C4 C5 . 1.409(4) ?
    C4 H4 . 0.93 ?
    C5 C14 . 1.406(3) ?
    C5 C6 . 1.429(4) ?
    C6 C7 . 1.356(4) ?
    C6 H6 . 0.93 ?
    C7 C8 . 1.425(4) ?
    C7 H7 . 0.93 ?
    C8 C13 . 1.402(4) ?
    C8 C9 . 1.406(4) ?
    C9 C10 . 1.352(4) ?
    C9 H9 . 0.93 ?
    C10 C11 . 1.402(4) ?
    C10 H10 . 0.93 ?
    C11 C12 . 1.501(4) ?
    C12 H12A . 0.96 ?
    C12 H12B . 0.96 ?
    C12 H12C . 0.96 ?
    C13 C14 . 1.438(3) ?
    C15 C16 . 1.478(3) ?
    C16 C21 . 1.387(3) ?
    C16 C17 . 1.390(3) ?
    C17 C18 . 1.380(3) ?
    C17 H17 . 0.93 ?
    C18 C19 . 1.390(3) ?
    C18 H18 . 0.93 ?
    C19 C20 . 1.388(4) ?
    C20 C21 . 1.386(3) ?
    C20 H20 . 0.93 ?
    C21 H21 . 0.93 ?
loop_
    _geom_angle_atom_site_label_1
    _geom_angle_atom_site_label_2
    _geom_angle_atom_site_label_3
    _geom_angle_site_symmetry_1
    _geom_angle_site_symmetry_3
    _geom_angle
    _geom_angle_publ_flag
    O1 Cu1 N1 . . 105.07(10) ?
    O1 Cu1 N2 . . 167.57(8) ?
    N1 Cu1 N2 . . 84.14(10) ?
    O1 Cu1 O2 . . 64.92(9) ?
    N1 Cu1 O2 . . 161.37(8) ?
    N2 Cu1 O2 . . 103.84(9) ?
    O1 Cu1 O4 . . 94.09(10) ?
    N1 Cu1 O4 . . 106.75(12) ?
    N2 Cu1 O4 . . 91.11(10) ?
    O2 Cu1 O4 . . 90.11(12) ?
    O1 Cu1 C15 . . 32.57(9) ?
    N1 Cu1 C15 . . 136.29(9) ?
    N2 Cu1 C15 . . 136.17(10) ?
    O2 Cu1 C15 . . 32.40(8) ?
    O4 Cu1 C15 . . 91.14(10) ?
    C15 O1 Cu1 . . 89.23(15) ?
    C15 O2 Cu1 . . 88.38(16) ?
    C19 O3 H3 . . 109.5 ?
    N3 O4 Cu1 . . 121.09(17) ?
    C2 N1 C14 . . 118.7(2) ?
    C2 N1 Cu1 . . 130.40(18) ?
    C14 N1 Cu1 . . 110.83(15) ?
    C11 N2 C13 . . 119.1(2) ?
    C11 N2 Cu1 . . 130.43(16) ?
    C13 N2 Cu1 . . 110.44(16) ?
    O6 N3 O5 . . 121.6(2) ?
    O6 N3 O4 . . 117.7(2) ?
    O5 N3 O4 . . 120.7(2) ?
    C2 C1 H1A . . 109.5 ?
    C2 C1 H1B . . 109.5 ?
    H1A C1 H1B . . 109.5 ?
    C2 C1 H1C . . 109.5 ?
    H1A C1 H1C . . 109.5 ?
    H1B C1 H1C . . 109.5 ?
    N1 C2 C3 . . 120.2(2) ?
    N1 C2 C1 . . 119.6(2) ?
    C3 C2 C1 . . 120.1(2) ?
    C4 C3 C2 . . 121.3(3) ?
    C4 C3 H3A . . 119.4 ?
    C2 C3 H3A . . 119.4 ?
    C3 C4 C5 . . 119.8(2) ?
    C3 C4 H4 . . 120.1 ?
    C5 C4 H4 . . 120.1 ?
    C14 C5 C4 . . 116.5(2) ?
    C14 C5 C6 . . 119.4(2) ?
    C4 C5 C6 . . 124.1(2) ?
    C7 C6 C5 . . 121.1(2) ?
    C7 C6 H6 . . 119.4 ?
    C5 C6 H6 . . 119.4 ?
    C6 C7 C8 . . 120.6(2) ?
    C6 C7 H7 . . 119.7 ?
    C8 C7 H7 . . 119.7 ?
    C13 C8 C9 . . 116.6(2) ?
    C13 C8 C7 . . 119.8(2) ?
    C9 C8 C7 . . 123.6(2) ?
    C10 C9 C8 . . 119.9(2) ?
    C10 C9 H9 . . 120.1 ?
    C8 C9 H9 . . 120.1 ?
    C9 C10 C11 . . 121.6(3) ?
    C9 C10 H10 . . 119.2 ?
    C11 C10 H10 . . 119.2 ?
    N2 C11 C10 . . 119.8(2) ?
    N2 C11 C12 . . 119.8(2) ?
    C10 C11 C12 . . 120.3(2) ?
    C11 C12 H12A . . 109.5 ?
    C11 C12 H12B . . 109.5 ?
    H12A C12 H12B . . 109.5 ?
    C11 C12 H12C . . 109.5 ?
    H12A C12 H12C . . 109.5 ?
    H12B C12 H12C . . 109.5 ?
    N2 C13 C8 . . 123.0(2) ?
    N2 C13 C14 . . 117.3(2) ?
    C8 C13 C14 . . 119.7(2) ?
    N1 C14 C5 . . 123.5(2) ?
    N1 C14 C13 . . 117.20(19) ?
    C5 C14 C13 . . 119.3(2) ?
    O2 C15 O1 . . 117.3(2) ?
    O2 C15 C16 . . 121.2(2) ?
    O1 C15 C16 . . 121.4(2) ?
    O2 C15 Cu1 . . 59.23(14) ?
    O1 C15 Cu1 . . 58.19(13) ?
    C16 C15 Cu1 . . 174.09(17) ?
    C21 C16 C17 . . 118.8(2) ?
    C21 C16 C15 . . 120.6(2) ?
    C17 C16 C15 . . 120.5(2) ?
    C18 C17 C16 . . 121.1(2) ?
    C18 C17 H17 . . 119.5 ?
    C16 C17 H17 . . 119.5 ?
    C17 C18 C19 . . 119.8(2) ?
    C17 C18 H18 . . 120.1 ?
    C19 C18 H18 . . 120.1 ?
    O3 C19 C20 . . 117.7(2) ?
    O3 C19 C18 . . 122.6(2) ?
    C20 C19 C18 . . 119.7(2) ?
    C21 C20 C19 . . 120.0(2) ?
    C21 C20 H20 . . 120.0 ?
    C19 C20 H20 . . 120.0 ?
    C20 C21 C16 . . 120.7(2) ?
    C20 C21 H21 . . 119.7 ?
    C16 C21 H21 . . 119.7 ?
loop_
    _geom_torsion_atom_site_label_1
    _geom_torsion_atom_site_label_2
    _geom_torsion_atom_site_label_3
    _geom_torsion_atom_site_label_4
    _geom_torsion_site_symmetry_1
    _geom_torsion_site_symmetry_2
    _geom_torsion_site_symmetry_3
    _geom_torsion_site_symmetry_4
    _geom_torsion
    _geom_torsion_publ_flag
    N1 Cu1 O1 C15 . . . . 165.73(15) ?
    N2 Cu1 O1 C15 . . . . 28.8(4) ?
    O2 Cu1 O1 C15 . . . . 2.50(14) ?
    O4 Cu1 O1 C15 . . . . -85.71(18) ?
    O1 Cu1 O2 C15 . . . . -2.51(14) ?
    N1 Cu1 O2 C15 . . . . -63.2(3) ?
    N2 Cu1 O2 C15 . . . . -176.87(14) ?
    O4 Cu1 O2 C15 . . . . 91.96(17) ?
    O1 Cu1 O4 N3 . . . . -57.54(18) ?
    N1 Cu1 O4 N3 . . . . 49.54(19) ?
    N2 Cu1 O4 N3 . . . . 133.76(17) ?
    O2 Cu1 O4 N3 . . . . -122.40(18) ?
    C15 Cu1 O4 N3 . . . . -90.02(19) ?
    O1 Cu1 N1 C2 . . . . 9.1(2) ?
    N2 Cu1 N1 C2 . . . . -179.4(2) ?
    O2 Cu1 N1 C2 . . . . 64.0(3) ?
    O4 Cu1 N1 C2 . . . . -90.0(2) ?
    C15 Cu1 N1 C2 . . . . 20.2(3) ?
    O1 Cu1 N1 C14 . . . . -173.18(14) ?
    N2 Cu1 N1 C14 . . . . -1.68(14) ?
    O2 Cu1 N1 C14 . . . . -118.3(2) ?
    O4 Cu1 N1 C14 . . . . 87.72(16) ?
    C15 Cu1 N1 C14 . . . . -162.11(14) ?
    O1 Cu1 N2 C11 . . . . -42.2(5) ?
    N1 Cu1 N2 C11 . . . . 179.3(2) ?
    O2 Cu1 N2 C11 . . . . -17.8(2) ?
    O4 Cu1 N2 C11 . . . . 72.6(2) ?
    C15 Cu1 N2 C11 . . . . -20.2(3) ?
    O1 Cu1 N2 C13 . . . . 140.6(3) ?
    N1 Cu1 N2 C13 . . . . 2.12(14) ?
    O2 Cu1 N2 C13 . . . . 165.01(14) ?
    O4 Cu1 N2 C13 . . . . -104.60(17) ?
    C15 Cu1 N2 C13 . . . . 162.59(14) ?
    Cu1 O4 N3 O6 . . . . 155.5(2) ?
    Cu1 O4 N3 O5 . . . . -22.2(3) ?
    C14 N1 C2 C3 . . . . 0.2(3) ?
    Cu1 N1 C2 C3 . . . . 177.79(18) ?
    C14 N1 C2 C1 . . . . 179.5(2) ?
    Cu1 N1 C2 C1 . . . . -3.0(3) ?
    N1 C2 C3 C4 . . . . 0.5(4) ?
    C1 C2 C3 C4 . . . . -178.7(3) ?
    C2 C3 C4 C5 . . . . -1.1(4) ?
    C3 C4 C5 C14 . . . . 0.9(4) ?
    C3 C4 C5 C6 . . . . -178.0(2) ?
    C14 C5 C6 C7 . . . . -0.1(4) ?
    C4 C5 C6 C7 . . . . 178.8(2) ?
    C5 C6 C7 C8 . . . . 0.7(4) ?
    C6 C7 C8 C13 . . . . -0.6(4) ?
    C6 C7 C8 C9 . . . . 179.8(2) ?
    C13 C8 C9 C10 . . . . 0.1(4) ?
    C7 C8 C9 C10 . . . . 179.7(3) ?
    C8 C9 C10 C11 . . . . 0.0(4) ?
    C13 N2 C11 C10 . . . . 0.2(4) ?
    Cu1 N2 C11 C10 . . . . -176.80(19) ?
    C13 N2 C11 C12 . . . . 179.9(2) ?
    Cu1 N2 C11 C12 . . . . 3.0(4) ?
    C9 C10 C11 N2 . . . . -0.1(4) ?
    C9 C10 C11 C12 . . . . -179.9(3) ?
    C11 N2 C13 C8 . . . . 0.0(3) ?
    Cu1 N2 C13 C8 . . . . 177.49(17) ?
    C11 N2 C13 C14 . . . . -179.8(2) ?
    Cu1 N2 C13 C14 . . . . -2.2(2) ?
    C9 C8 C13 N2 . . . . -0.1(3) ?
    C7 C8 C13 N2 . . . . -179.7(2) ?
    C9 C8 C13 C14 . . . . 179.6(2) ?
    C7 C8 C13 C14 . . . . 0.0(3) ?
    C2 N1 C14 C5 . . . . -0.4(3) ?
    Cu1 N1 C14 C5 . . . . -178.41(17) ?
    C2 N1 C14 C13 . . . . 178.98(19) ?
    Cu1 N1 C14 C13 . . . . 1.0(2) ?
    C4 C5 C14 N1 . . . . -0.2(3) ?
    C6 C5 C14 N1 . . . . 178.8(2) ?
    C4 C5 C14 C13 . . . . -179.5(2) ?
    C6 C5 C14 C13 . . . . -0.5(3) ?
    N2 C13 C14 N1 . . . . 0.9(3) ?
    C8 C13 C14 N1 . . . . -178.84(19) ?
    N2 C13 C14 C5 . . . . -179.72(19) ?
    C8 C13 C14 C5 . . . . 0.6(3) ?
    Cu1 O2 C15 O1 . . . . 4.0(2) ?
    Cu1 O2 C15 C16 . . . . -173.1(2) ?
    Cu1 O1 C15 O2 . . . . -4.1(2) ?
    Cu1 O1 C15 C16 . . . . 173.1(2) ?
    O1 Cu1 C15 O2 . . . . 175.8(2) ?
    N1 Cu1 C15 O2 . . . . 155.62(14) ?
    N2 Cu1 C15 O2 . . . . 4.4(2) ?
    O4 Cu1 C15 O2 . . . . -88.41(18) ?
    N1 Cu1 C15 O1 . . . . -20.2(2) ?
    N2 Cu1 C15 O1 . . . . -171.39(14) ?
    O2 Cu1 C15 O1 . . . . -175.8(2) ?
    O4 Cu1 C15 O1 . . . . 95.81(18) ?
    O2 C15 C16 C21 . . . . -176.7(2) ?
    O1 C15 C16 C21 . . . . 6.3(4) ?
    O2 C15 C16 C17 . . . . 6.2(3) ?
    O1 C15 C16 C17 . . . . -170.8(2) ?
    C21 C16 C17 C18 . . . . -0.6(3) ?
    C15 C16 C17 C18 . . . . 176.6(2) ?
    C16 C17 C18 C19 . . . . 0.1(4) ?
    C17 C18 C19 O3 . . . . -179.5(2) ?
    C17 C18 C19 C20 . . . . 1.0(3) ?
    O3 C19 C20 C21 . . . . 178.9(2) ?
    C18 C19 C20 C21 . . . . -1.6(4) ?
    C19 C20 C21 C16 . . . . 1.1(4) ?
    C17 C16 C21 C20 . . . . 0.0(4) ?
    C15 C16 C21 C20 . . . . -177.2(2) ?
loop_
    _geom_hbond_atom_site_label_D
    _geom_hbond_atom_site_label_H
    _geom_hbond_atom_site_label_A
    _geom_hbond_site_symmetry_A
    _geom_hbond_distance_DH
    _geom_hbond_distance_HA
    _geom_hbond_distance_DA
    _geom_hbond_angle_DHA
    O3 H3 O4 2_566 0.82 1.97 2.767(4) 164
data_global
_journal_date_recd_electronic     2008-10-19
_journal_date_accepted     2008-10-24
_journal_name_full     'Acta Crystallographica, Section E'
_journal_year     2008
_journal_volume     64
_journal_issue     11
_journal_page_first     m1479
_journal_page_last     m1479
_journal_paper_category     QM
_journal_coeditor_code     CI2692
_publ_contact_author_name     'Pei-zheng Zhao'
_publ_contact_author_address
;
College of Chemistry and Environmental Science, Henan Normal University,
Xinxiang 453007, People's Republic of China
;
_publ_contact_author_email     'pz_zhao@hotmail.com'
_publ_contact_author_fax     '86-373-3326544'
_publ_contact_author_phone     '86-373-3326544'
_publ_section_title
;\
(2,9-Dimethyl-1,10-phenanthroline-\k^2^<i>N</i>,<i>N</i>')(4-hydroxybenzoato-\
\k^2^<i>O</i>,<i>O</i>')(nitrato-\k<i>O</i>)copper(II)
;
loop_
    _publ_author_name
    _publ_author_footnote
    _publ_author_address
    'Zhai, Cui-Ping' .
;
College of Chemistry and Chemical Engineering
Henan University
Kaifeng 475001
People's Republic of China
;
    'Yan, Feng-Mei' .
;
Department of Chemistry and Chemical Engineering
Huanghuai University
Zhumadian 463000
People's Republic of China
;
    'Zhao, Pei-Zheng' .
;
College of Chemistry and Environmental Science
Henan Normal University
Xinxiang 453007
People's Republic of China
;
