# Supplementary material for: (2,9-Dimethyl-1,10-phenanthroline-κ2 N,N′)(4-hydroxy­benzoato-κ2 O,O′)(nitrato-κO)copper(II)
Source: Acta Crystallogr Sect E Struct Rep Online. 2008 Oct 31;64(Pt 11):m1479. doi: 10.1107/S1600536808034788 (PMC2959601; doi:10.1107/S1600536808034788)
Supplement: Supplementary file 2 [file e-64-m1479-Isup2.hkl]

# 
# h,k,l, Fc-squared, Fo-squared, sigma(Fo-squared) and status flag 
# 
data_I
_shelx_title ' AA in P-1' 
_shelx_refln_list_code          4 
_shelx_F_calc_maximum      276.81 
_exptl_crystal_F_000       482.00 
_reflns_d_resolution_high  0.8255 
 
loop_ 
 _symmetry_equiv_pos_as_xyz 
 'x, y, z' 
 '-x, -y, -z' 
 
_cell_length_a     9.5941 
_cell_length_b     9.8025 
_cell_length_c    12.3467 
_cell_angle_alpha  78.687 
_cell_angle_beta   70.409 
_cell_angle_gamma  63.740 
 
_shelx_F_squared_multiplier     1.000 
 
loop_ 
 _refln_index_h 
 _refln_index_k 
 _refln_index_l 
 _refln_F_squared_calc 
 _refln_F_squared_meas 
 _refln_F_squared_sigma 
 _refln_observed_status 
   1   0   0      294.57      357.84      6.60 o 
   2   0   0     2245.07     2353.87     34.14 o 
   3   0   0       41.92       37.44      2.17 o 
   4   0   0      569.78      608.59      7.18 o 
   5   0   0      151.43      117.43      2.76 o 
   6   0   0      383.47      367.87      7.66 o 
   7   0   0      414.60      399.12     11.81 o 
   8   0   0      573.00      566.98     11.22 o 
   9   0   0       70.61       78.71      5.96 o 
  -9   1   0       85.96       84.49      4.95 o 
  -8   1   0       19.85       21.85      2.82 o 
  -7   1   0      478.92      455.82     14.43 o 
  -6   1   0      560.11      580.70     10.54 o 
  -5   1   0      176.27      176.02      6.28 o 
  -4   1   0      375.17      388.71     14.64 o 
  -3   1   0       51.94       39.22      1.24 o 
  -2   1   0       41.64       26.47      2.06 o 
  -1   1   0      146.34      133.79      2.51 o 
   1   1   0      786.39      824.18      9.75 o 
   2   1   0     2831.87     3115.35     28.18 o 
   3   1   0     1716.31     1929.86     18.22 o 
   4   1   0      475.57      458.03      5.75 o 
   5   1   0      236.65      210.30      3.75 o 
   6   1   0      389.11      401.27      6.04 o 
   7   1   0      326.02      339.71      9.11 o 
   8   1   0      203.23      198.42     12.45 o 
   9   1   0        3.43        2.29      2.12 o 
  10   1   0        7.10        7.59      3.97 o 
  -9   2   0       75.39       76.07     14.29 o 
  -8   2   0       27.60       33.46      3.69 o 
  -7   2   0       10.44        9.28      2.25 o 
  -6   2   0       18.48       22.73      4.11 o 
  -5   2   0      952.90      972.05     14.78 o 
  -4   2   0     1705.53     1747.89     22.42 o 
  -3   2   0        4.35        9.32      1.33 o 
  -2   2   0      142.00      156.36      3.61 o 
  -1   2   0        3.02        3.66      0.56 o 
   0   2   0     4584.20     4824.71     49.10 o 
   1   2   0      188.80      208.77      3.48 o 
   2   2   0      689.97      734.26      9.53 o 
   3   2   0     1682.46     1728.08     40.20 o 
   4   2   0     7119.96     8039.33    112.98 o 
   5   2   0      302.09      265.55      4.25 o 
   6   2   0      365.70      384.71      8.21 o 
   7   2   0      164.51      163.95      3.88 o 
   8   2   0       21.47       18.93      2.37 o 
   9   2   0      102.07       89.21      6.74 o 
  10   2   0       93.65       89.99      7.66 o 
  -8   3   0        0.03       -0.24      2.15 o 
  -7   3   0      221.05      222.76     15.18 o 
  -6   3   0       97.94       80.94      4.19 o 
  -5   3   0      318.12      299.09      7.24 o 
  -4   3   0      863.19      820.30     16.67 o 
  -3   3   0     1375.03     1396.74     18.47 o 
  -2   3   0      701.95      725.39      8.92 o 
  -1   3   0        2.02        2.60      0.69 o 
   0   3   0      752.74      765.05      8.16 o 
   1   3   0     2147.65     2159.34     20.12 o 
   2   3   0     3992.09     3938.59     44.49 o 
   3   3   0     2905.06     2882.27     33.59 o 
   4   3   0     5300.25     5661.73     85.63 o 
   5   3   0      340.61      287.53      4.39 o 
   6   3   0       14.00       18.83      1.42 o 
   7   3   0       43.27       33.72      2.75 o 
   8   3   0      274.46      272.24      7.04 o 
   9   3   0      554.87      561.80     17.23 o 
  10   3   0      260.74      253.81     11.70 o 
  -7   4   0      107.83      108.22      5.31 o 
  -6   4   0      164.32      170.61      8.90 o 
  -5   4   0      125.48      126.65      4.96 o 
  -4   4   0      134.27      125.25      4.61 o 
  -3   4   0      123.11      126.05      4.26 o 
  -2   4   0       58.62       69.69      2.18 o 
  -1   4   0     1138.49     1196.88     12.66 o 
   0   4   0     2426.69     2457.10     23.39 o 
   1   4   0     1251.47     1243.03     12.60 o 
   2   4   0      579.95      561.16      6.41 o 
   3   4   0        6.57        5.91      1.20 o 
   4   4   0      332.75      400.97      7.27 o 
   5   4   0      148.82      156.46      5.67 o 
   6   4   0        1.06        2.06      2.98 o 
   7   4   0        7.18        7.99      1.81 o 
   8   4   0      507.74      587.72     22.83 o 
   9   4   0      551.09      533.71     16.74 o 
  10   4   0      146.49      148.85      9.36 o 
  -7   5   0       86.47       85.81      6.88 o 
  -6   5   0      183.48      194.79      6.87 o 
  -5   5   0      314.56      328.55     10.50 o 
  -4   5   0       64.31       64.39      3.76 o 
  -3   5   0      124.53      125.94      4.63 o 
  -2   5   0      636.67      609.76     11.31 o 
  -1   5   0     1104.30     1099.93     12.29 o 
   0   5   0      232.11      199.74      3.74 o 
   1   5   0      709.54      661.89      7.99 o 
   2   5   0       24.35       14.97      1.05 o 
   3   5   0     1014.90     1050.01     14.77 o 
   4   5   0      423.20      474.82     11.52 o 
   5   5   0      339.73      332.37      9.01 o 
   6   5   0      585.12      586.28     16.06 o 
   7   5   0      195.38      197.83      8.47 o 
   8   5   0       13.93        7.09      2.36 o 
   9   5   0      150.26      146.58      5.99 o 
  10   5   0        0.08        5.32      3.83 o 
  -6   6   0        6.14        3.27      2.66 o 
  -5   6   0       64.40       66.06      5.74 o 
  -4   6   0       20.23       12.65      2.45 o 
  -3   6   0       32.73       41.29      6.52 o 
  -2   6   0      109.21      121.82      4.54 o 
  -1   6   0      334.70      346.16      7.43 o 
   0   6   0      387.27      381.17      5.96 o 
   1   6   0       61.73       53.88      2.18 o 
   2   6   0      455.73      448.13      6.22 o 
   3   6   0      217.65      191.47      7.52 o 
   4   6   0      888.78      879.21     16.63 o 
   5   6   0     1053.38     1026.51     15.62 o 
   6   6   0      462.58      473.89      9.93 o 
   7   6   0      118.75      122.90      4.94 o 
   8   6   0        0.31       -0.96      3.69 o 
   9   6   0        3.32        3.68      2.59 o 
  10   6   0       38.43       29.58      6.06 o 
  -5   7   0      165.17      148.93      7.02 o 
  -4   7   0        0.99        1.17      3.76 o 
  -3   7   0      264.25      284.42      7.74 o 
  -2   7   0      146.63      149.19      5.78 o 
  -1   7   0       74.41       83.44      4.00 o 
   0   7   0        7.20        9.96      2.88 o 
   1   7   0      318.96      331.02      5.69 o 
   2   7   0      720.83      765.94     12.87 o 
   3   7   0      566.51      537.87     10.08 o 
   4   7   0      638.17      627.25     11.26 o 
   5   7   0      666.79      638.16     11.71 o 
   6   7   0        9.90        6.16      2.05 o 
   7   7   0      538.93      514.85     10.96 o 
   8   7   0       24.35       18.69      3.30 o 
   9   7   0      101.32       90.99      5.28 o 
  10   7   0      147.11      153.45      6.81 o 
  -4   8   0       97.92      102.48      5.45 o 
  -3   8   0       18.72       26.25      3.36 o 
  -2   8   0       67.52       62.39      7.45 o 
  -1   8   0       11.00        9.03      4.25 o 
   0   8   0       35.72       34.82      3.76 o 
   1   8   0       91.21       93.92      4.30 o 
   2   8   0      132.44      153.04      5.42 o 
   3   8   0      487.39      510.65     13.90 o 
   4   8   0      138.84      138.09      5.26 o 
   5   8   0       17.26       18.94      2.80 o 
   6   8   0       35.10       40.10      3.50 o 
   7   8   0       31.90       23.40      3.16 o 
   8   8   0      136.81      151.26      6.47 o 
   9   8   0      167.08      181.72      7.73 o 
  10   8   0       51.94       61.98      4.96 o 
  -2   9   0       17.51       22.38      3.23 o 
  -1   9   0      174.35      170.90      6.26 o 
   0   9   0        8.03       10.64      4.11 o 
   1   9   0        4.27        5.53      3.40 o 
   2   9   0       48.75       37.46      3.37 o 
   3   9   0      232.51      232.09      9.68 o 
   4   9   0       25.08       26.69      3.44 o 
   5   9   0       41.65       35.15      4.29 o 
   6   9   0      101.72       94.36      5.16 o 
   7   9   0      230.50      225.95      7.65 o 
   8   9   0       31.80       39.42      4.18 o 
   9   9   0      140.96      139.47      6.62 o 
  -1  10   0      144.62      155.09      9.79 o 
   0  10   0       51.76       65.53      6.67 o 
   1  10   0       21.24       27.16      5.11 o 
   2  10   0       16.43       13.83      4.54 o 
   3  10   0       63.00       65.95      7.55 o 
   4  10   0        6.52        5.97      2.67 o 
   5  10   0       90.45       96.15      5.47 o 
   6  10   0       71.75       81.77      5.11 o 
   7  10   0      107.66       91.15      9.75 o 
   8  10   0       66.97       54.75      4.89 o 
   1  11   0        2.06        0.64      4.11 o 
   2  11   0       11.75       17.94      5.11 o 
   3  11   0       57.01       58.36      7.02 o 
   4  11   0        0.57        4.37      3.12 o 
   5  11   0       37.77       37.43      4.18 o 
   6  11   0       43.76       45.04      4.44 o 
   7  11   0        7.31       10.62      8.08 o 
  -6 -11   1        0.48        1.58      2.94 o 
  -5 -11   1       20.04       18.05      3.51 o 
  -4 -11   1        1.81       -1.35      4.89 o 
  -3 -11   1      122.70      133.44      6.36 o 
  -2 -11   1       50.80       59.43      7.38 o 
  -8 -10   1        6.80        6.15      5.71 o 
  -7 -10   1        0.21        1.80      4.08 o 
  -6 -10   1       22.22       16.28      3.51 o 
  -5 -10   1       37.18       36.16      3.89 o 
  -4 -10   1       70.15       67.82      4.71 o 
  -3 -10   1      120.30      125.38      5.84 o 
  -2 -10   1        4.97        4.93      4.50 o 
  -1 -10   1        0.44        1.77      3.83 o 
   0 -10   1       38.37       48.29      6.38 o 
   1 -10   1        9.76       21.91      5.18 o 
  -9  -9   1        1.70        2.37      3.06 o 
  -8  -9   1        3.31        4.23      3.44 o 
  -7  -9   1      288.43      259.36     10.46 o 
  -6  -9   1       25.59       28.00      6.81 o 
  -5  -9   1      133.24      129.10      5.59 o 
  -4  -9   1      274.14      279.34      8.00 o 
  -3  -9   1        9.72        4.45      2.34 o 
  -2  -9   1        7.18        7.39      3.86 o 
  -1  -9   1      112.61      103.74      8.33 o 
   0  -9   1       12.30       12.91      4.04 o 
   1  -9   1       53.76       63.73      4.32 o 
   2  -9   1      137.75      153.68      6.25 o 
  -9  -8   1       14.30       13.46      3.86 o 
  -8  -8   1      168.63      177.75      7.02 o 
  -7  -8   1      273.83      278.69      8.30 o 
  -6  -8   1       23.78       22.43      3.15 o 
  -5  -8   1      436.89      441.43      9.85 o 
  -4  -8   1      141.44      142.72      5.51 o 
  -3  -8   1       54.96       53.44      3.66 o 
  -2  -8   1       21.89       15.77      2.57 o 
  -1  -8   1       66.59       67.80      3.93 o 
   0  -8   1      220.21      211.40      6.16 o 
   1  -8   1      206.91      206.88      7.94 o 
   2  -8   1      154.61      161.24      5.96 o 
   3  -8   1       37.04       40.30      3.71 o 
   4  -8   1        3.92        0.81      2.38 o 
 -10  -7   1       42.39       38.73      9.72 o 
  -9  -7   1      107.86      106.01      5.78 o 
  -8  -7   1      119.92      126.24      5.74 o 
  -7  -7   1      163.14      163.39      6.07 o 
  -6  -7   1       25.58       31.74      3.10 o 
  -5  -7   1       79.39       76.72      4.11 o 
  -4  -7   1       10.97        8.92      2.52 o 
  -3  -7   1      144.63      142.53      7.34 o 
  -2  -7   1      220.73      223.84      8.90 o 
  -1  -7   1      290.03      308.61      5.57 o 
   0  -7   1       25.36       27.92      3.24 o 
   1  -7   1       15.85       15.23      3.83 o 
   2  -7   1       17.29       13.06      2.35 o 
   3  -7   1       30.34       27.35      3.08 o 
   4  -7   1       48.09       42.40      3.76 o 
   5  -7   1       57.09       70.51      4.79 o 
 -10  -6   1       32.18       25.01      3.64 o 
  -9  -6   1      228.64      219.21      7.51 o 
  -8  -6   1      463.72      429.58     10.05 o 
  -7  -6   1       39.68       37.56      3.23 o 
  -6  -6   1       40.77       40.81      3.13 o 
  -5  -6   1      599.18      571.62     10.56 o 
  -4  -6   1     2090.10     2102.85     27.35 o 
  -3  -6   1     1163.06     1106.86     16.15 o 
  -2  -6   1        7.17        1.61      0.98 o 
  -1  -6   1      615.92      614.52      9.45 o 
   0  -6   1      222.44      221.38      4.46 o 
   1  -6   1        1.17        1.46      1.35 o 
   2  -6   1       42.90       41.73      2.90 o 
   3  -6   1      227.39      222.63      6.39 o 
   4  -6   1      247.10      246.41      7.12 o 
   5  -6   1       99.20       91.62      4.89 o 
   6  -6   1       55.67       58.71      4.49 o 
 -10  -5   1      108.10      127.08      9.08 o 
  -9  -5   1       81.69      105.24      8.37 o 
  -8  -5   1       29.76       36.38      4.47 o 
  -7  -5   1        2.76        2.93      1.93 o 
  -6  -5   1       96.92      107.70      4.29 o 
  -5  -5   1      493.44      503.93      9.43 o 
  -4  -5   1     1121.51     1130.62     16.17 o 
  -3  -5   1      949.35      933.94     10.23 o 
  -2  -5   1      164.46      144.93      4.55 o 
  -1  -5   1      554.49      558.42      8.50 o 
   0  -5   1       18.56       19.30      1.35 o 
   1  -5   1      729.96      766.77      9.38 o 
   2  -5   1      437.90      476.87      8.81 o 
   3  -5   1      156.30      152.57      4.96 o 
   4  -5   1      307.99      309.57     15.74 o 
   5  -5   1       30.22       24.61      4.47 o 
   6  -5   1       36.27       39.91      4.25 o 
   7  -5   1        1.24       -3.07      2.69 o 
 -10  -4   1        4.86        7.87      4.11 o 
  -9  -4   1       26.67       29.00      4.96 o 
  -8  -4   1      348.11      352.05      8.55 o 
  -7  -4   1      150.33      158.54      5.60 o 
  -6  -4   1      616.91      596.68     10.67 o 
  -5  -4   1      537.34      548.45     11.24 o 
  -4  -4   1      755.37      685.00     10.76 o 
  -3  -4   1     1113.39     1204.06     12.33 o 
  -2  -4   1      216.73      221.16      4.42 o 
  -1  -4   1      719.72      730.36      8.22 o 
   0  -4   1     1735.11     1702.17     16.91 o 
   1  -4   1      779.10      693.13     11.45 o 
   2  -4   1     3546.70     3660.32     34.44 o 
   3  -4   1       28.55       21.04      4.75 o 
   4  -4   1       66.94       68.77      3.49 o 
   5  -4   1       16.03       12.88      2.23 o 
   6  -4   1        0.30        4.35      2.08 o 
   7  -4   1       64.40       65.93      7.66 o 
 -10  -3   1       26.27       33.54      5.67 o 
  -9  -3   1      164.96      160.98      9.22 o 
  -8  -3   1      237.09      229.34     10.00 o 
  -7  -3   1      690.42      693.54     15.32 o 
  -6  -3   1      315.90      312.88      5.22 o 
  -5  -3   1      696.90      693.27      8.36 o 
  -4  -3   1      577.43      579.16      8.97 o 
  -3  -3   1      182.09      221.40      3.24 o 
  -2  -3   1      439.14      442.64      5.19 o 
  -1  -3   1     1357.85     1318.30     12.92 o 
   0  -3   1     1145.29     1088.32     11.08 o 
   1  -3   1      730.54      682.26      7.72 o 
   2  -3   1     1244.67     1290.58     13.34 o 
   3  -3   1       78.64       94.39      4.11 o 
   4  -3   1       78.87       82.97      4.82 o 
   5  -3   1       82.15       78.42      3.80 o 
   6  -3   1      348.53      355.99      8.97 o 
   7  -3   1       88.14       88.16      4.53 o 
   8  -3   1       38.40       37.12      6.63 o 
 -10  -2   1      156.10      160.62     10.00 o 
  -9  -2   1      282.63      271.04     11.77 o 
  -8  -2   1      494.82      479.10      9.71 o 
  -7  -2   1      561.77      559.03     10.02 o 
  -6  -2   1       40.91       36.85      1.94 o 
  -5  -2   1      219.00      198.80      3.70 o 
  -4  -2   1      158.63      138.57      2.79 o 
  -3  -2   1     1990.86     2009.88     23.88 o 
  -2  -2   1      252.04      231.44      3.52 o 
  -1  -2   1     1764.63     1900.38     20.98 o 
   0  -2   1     3366.07     3554.35     32.05 o 
   1  -2   1     1055.77     1116.58     11.11 o 
   2  -2   1       32.64       38.14      1.36 o 
   3  -2   1      475.96      459.97      5.80 o 
   4  -2   1     2554.45     2568.18     38.33 o 
   5  -2   1      932.24      867.62     13.43 o 
   6  -2   1     2085.00     1993.54     26.44 o 
   7  -2   1       77.17       82.35      4.93 o 
   8  -2   1      168.38      164.18      8.33 o 
   9  -2   1        6.71        5.35      4.86 o 
 -10  -1   1      198.18      207.00     11.06 o 
  -9  -1   1      143.84      149.86      5.89 o 
  -8  -1   1       50.70       55.87      3.66 o 
  -7  -1   1        5.99        7.14      1.78 o 
  -6  -1   1       20.15       26.42      2.01 o 
  -5  -1   1      530.01      538.82      7.03 o 
  -4  -1   1     1113.74     1056.80     11.26 o 
  -3  -1   1     2064.97     2020.48     19.21 o 
  -2  -1   1     5286.97     5336.19     56.56 o 
  -1  -1   1     6361.31     5537.79    394.08 o 
   0  -1   1     1383.98     1381.59     26.49 o 
   1  -1   1     1487.90     1560.56     13.96 o 
   2  -1   1      352.07      341.69      4.16 o 
   3  -1   1      149.05      121.24      2.30 o 
   4  -1   1      935.88      891.78      9.83 o 
   5  -1   1     1894.76     1862.83     18.88 o 
   6  -1   1     2132.17     2161.31     27.64 o 
   7  -1   1       11.33       13.97      2.23 o 
   8  -1   1       48.57       42.85      3.41 o 
   9  -1   1       36.52       35.82      3.54 o 
  -9   0   1        1.99        4.13      2.31 o 
  -8   0   1        1.56        2.86      1.90 o 
  -7   0   1       83.95       80.42      3.91 o 
  -6   0   1      849.43      789.29     12.70 o 
  -5   0   1     1124.05     1122.90     12.34 o 
  -4   0   1     3164.53     3272.12     32.73 o 
  -3   0   1      231.32      193.93      3.03 o 
  -2   0   1        4.42        3.65      1.55 o 
  -1   0   1       27.81       34.47      1.15 o 
   1   0   1     1992.35     2081.31     31.91 o 
   2   0   1       71.17       63.87      2.78 o 
   3   0   1       10.62       20.53      0.99 o 
   4   0   1        7.59        3.98      0.74 o 
   5   0   1      944.93      999.82     11.11 o 
   6   0   1        1.13        0.34      1.31 o 
   7   0   1       82.25       66.76      5.60 o 
   8   0   1       36.53       32.71      3.00 o 
   9   0   1      124.55      121.81      5.20 o 
  10   0   1      182.06      195.37     10.71 o 
  -9   1   1       15.24       18.18      3.03 o 
  -8   1   1       29.50       29.84      3.16 o 
  -7   1   1       29.66       33.72      5.64 o 
  -6   1   1     2056.88     2088.98     27.24 o 
  -5   1   1      731.17      724.11     22.13 o 
  -4   1   1       37.94       29.41      1.31 o 
  -3   1   1      317.27      335.96      6.01 o 
  -2   1   1      449.35      475.10      7.04 o 
  -1   1   1     3560.66     3904.98     42.54 o 
   0   1   1      995.35     1131.16     12.88 o 
   1   1   1    16076.12    16273.30    557.93 o 
   2   1   1     2148.12     2174.51     19.88 o 
   3   1   1       55.18       72.81      4.57 o 
   4   1   1       47.43       45.46      2.62 o 
   5   1   1      699.73      808.75      9.32 o 
   6   1   1      361.54      366.92      5.65 o 
   7   1   1      186.07      204.16      5.64 o 
   8   1   1      418.45      418.92      8.90 o 
   9   1   1      302.02      280.04     18.44 o 
  10   1   1      154.99      148.50      9.29 o 
  -8   2   1       81.20       80.91      4.74 o 
  -7   2   1       35.69       32.65      3.11 o 
  -6   2   1      383.43      379.97      8.58 o 
  -5   2   1       87.53       89.34      6.24 o 
  -4   2   1       32.81       29.63      2.25 o 
  -3   2   1       31.10       45.07      3.97 o 
  -2   2   1      697.78      650.23     10.89 o 
  -1   2   1       77.25       60.06      4.29 o 
   0   2   1     2399.28     2432.45     27.09 o 
   1   2   1     3142.43     3378.84     37.75 o 
   2   2   1     3755.01     3945.93     79.43 o 
   3   2   1       44.54       40.24      3.48 o 
   4   2   1        2.37        0.61      0.62 o 
   5   2   1     3019.33     3468.27     32.44 o 
   6   2   1      510.95      470.98      6.55 o 
   7   2   1       83.76       82.88      2.82 o 
   8   2   1      983.14      988.48     15.23 o 
   9   2   1      137.13      153.89      8.58 o 
  10   2   1       34.35       21.06      4.75 o 
  -8   3   1       56.01       55.29      6.10 o 
  -7   3   1       15.77       15.42      2.73 o 
  -6   3   1       11.07       19.22      2.68 o 
  -5   3   1       20.11       27.52      3.33 o 
  -4   3   1      204.33      203.83      5.53 o 
  -3   3   1      301.21      271.37      6.03 o 
  -2   3   1     3807.12     4106.52     46.47 o 
  -1   3   1     2351.15     2485.96     23.38 o 
   0   3   1        5.52        5.92      1.14 o 
   1   3   1      123.86      126.16      2.16 o 
   2   3   1     1059.15     1137.80     14.29 o 
   3   3   1        1.41        3.99      2.80 o 
   4   3   1     2518.18     2570.40     24.08 o 
   5   3   1     1773.84     1744.97     20.80 o 
   6   3   1      849.54      835.35      9.79 o 
   7   3   1      542.91      533.35      7.48 o 
   8   3   1       73.90       67.46      5.14 o 
   9   3   1       61.09       48.58      5.39 o 
  10   3   1       34.49       31.70      5.04 o 
  11   3   1       12.44        4.47      4.25 o 
  -7   4   1        6.65        4.31      2.35 o 
  -6   4   1       37.01       35.60      3.33 o 
  -5   4   1      393.25      369.30      8.76 o 
  -4   4   1      411.90      398.69      9.47 o 
  -3   4   1      740.61      688.22     11.42 o 
  -2   4   1     1240.48     1220.65     16.64 o 
  -1   4   1      702.60      689.26      8.03 o 
   0   4   1      489.63      513.61      6.31 o 
   1   4   1       78.70       81.07      2.63 o 
   2   4   1        6.40       14.77      0.88 o 
   3   4   1     1502.27     1411.56     18.05 o 
   4   4   1     3145.11     3061.89     36.22 o 
   5   4   1      838.12      821.96     12.36 o 
   6   4   1      228.23      236.91      5.84 o 
   7   4   1        0.10        0.18      1.45 o 
   8   4   1      440.99      449.32     12.98 o 
   9   4   1        2.83        9.08      2.45 o 
  10   4   1      351.13      341.32     13.40 o 
  11   4   1      146.21      158.92     10.14 o 
  -6   5   1       75.44       77.46      6.74 o 
  -5   5   1      152.61      146.02      5.70 o 
  -4   5   1       13.87       14.52      2.33 o 
  -3   5   1      146.14      138.82      6.21 o 
  -2   5   1        0.95        2.55      1.50 o 
  -1   5   1       29.60       38.45      1.92 o 
   0   5   1        3.26        1.24      1.26 o 
   1   5   1     1976.76     2072.55     20.34 o 
   2   5   1       88.60      113.46      2.48 o 
   3   5   1      395.03      393.22      7.24 o 
   4   5   1        3.14        7.23      3.62 o 
   5   5   1      530.49      584.67     11.77 o 
   6   5   1        3.84        7.26      1.83 o 
   7   5   1      132.40      139.41     10.78 o 
   8   5   1      107.04      126.09      5.07 o 
   9   5   1      535.14      577.16     24.89 o 
  10   5   1      466.08      458.15     10.85 o 
  11   5   1      114.66      136.87      9.50 o 
  -6   6   1      111.55      114.03      6.31 o 
  -5   6   1      107.59      107.90      5.29 o 
  -4   6   1       50.91       66.90      4.13 o 
  -3   6   1       82.94       84.33      4.22 o 
  -2   6   1      247.78      250.79      8.12 o 
  -1   6   1      896.82      885.90     13.73 o 
   0   6   1     1851.66     1869.16     19.32 o 
   1   6   1      781.88      740.02      9.09 o 
   2   6   1      524.01      474.21      6.46 o 
   3   6   1      438.35      404.81      7.82 o 
   4   6   1       32.94       32.25      3.72 o 
   5   6   1       76.36       75.96      3.68 o 
   6   6   1      119.58      120.26      4.59 o 
   7   6   1      490.38      440.13      9.45 o 
   8   6   1      319.08      313.48     13.44 o 
   9   6   1      165.39      162.22      6.26 o 
  10   6   1       31.65       33.77      5.64 o 
  11   6   1        0.95        2.62      4.40 o 
  -5   7   1       66.30       65.52      4.74 o 
  -4   7   1        0.52        2.08      2.38 o 
  -3   7   1        0.56        1.82      2.00 o 
  -2   7   1       31.99       32.63      3.01 o 
  -1   7   1      484.10      483.15      9.66 o 
   0   7   1      718.88      709.21     11.83 o 
   1   7   1      375.62      349.63      5.86 o 
   2   7   1      218.68      210.47      4.24 o 
   3   7   1      104.16       99.15      9.96 o 
   4   7   1      195.11      188.96      9.43 o 
   5   7   1      407.10      395.55     11.42 o 
   6   7   1        7.64       11.01      2.28 o 
   7   7   1      432.17      415.79     11.81 o 
   8   7   1      129.07      129.26      5.53 o 
   9   7   1       44.47       39.84      4.61 o 
  10   7   1       21.12       17.06      3.50 o 
  -4   8   1       38.15       34.03      3.94 o 
  -3   8   1        5.62        5.78      3.26 o 
  -2   8   1       59.71       65.15      4.15 o 
  -1   8   1      142.30      145.56      5.53 o 
   0   8   1      115.12      116.87      6.49 o 
   1   8   1      165.14      158.87      4.79 o 
   2   8   1        3.71        5.40      2.01 o 
   3   8   1      546.25      579.74     11.12 o 
   4   8   1      173.24      172.99      5.77 o 
   5   8   1      260.41      245.85      9.61 o 
   6   8   1        1.81       -0.04      2.73 o 
   7   8   1       30.89       39.81      3.63 o 
   8   8   1       62.63       60.37      4.43 o 
   9   8   1        0.12        0.76      2.73 o 
  10   8   1       20.55       18.75      3.64 o 
  -2   9   1       62.22       68.77      4.60 o 
  -1   9   1       40.03       39.94      3.63 o 
   0   9   1      195.54      194.31     10.00 o 
   1   9   1        0.81        0.57      3.62 o 
   2   9   1       94.78      104.07      4.79 o 
   3   9   1      439.55      461.11     10.18 o 
   4   9   1      146.07      154.80      5.87 o 
   5   9   1      191.88      175.46      6.22 o 
   6   9   1       13.07        8.18      2.67 o 
   7   9   1       10.76        9.01      2.91 o 
   8   9   1       66.93       85.74      5.24 o 
   9   9   1      125.61      149.39      6.94 o 
  10   9   1       48.27       56.16      5.11 o 
  -1  10   1       24.13       27.09      5.46 o 
   0  10   1        4.62        3.05      3.76 o 
   1  10   1       50.76       46.73      6.10 o 
   2  10   1       63.60       61.98      6.95 o 
   3  10   1       75.53       64.97      9.54 o 
   4  10   1      257.72      223.85      7.48 o 
   5  10   1       18.99       17.19      3.05 o 
   6  10   1        0.24       -3.30      2.20 o 
   7  10   1       52.55       49.20      5.67 o 
   8  10   1      159.53      143.62      6.57 o 
   9  10   1       58.50       68.13      5.26 o 
   1  11   1       44.69       30.07      5.82 o 
   2  11   1       31.25       26.66      5.74 o 
   3  11   1        3.39        1.77      3.97 o 
   4  11   1       12.55       15.90      3.34 o 
   5  11   1        7.92        6.72      3.05 o 
   6  11   1        3.44        8.16      3.08 o 
   7  11   1       17.70       13.24      3.53 o 
  -5 -11   2        8.03       12.52      3.66 o 
  -4 -11   2        2.68       -1.17      2.88 o 
  -3 -11   2       27.02       34.47      4.19 o 
  -2 -11   2        0.88       -1.35      4.47 o 
  -7 -10   2       58.35       69.10      5.31 o 
  -6 -10   2       39.49       42.86      4.35 o 
  -5 -10   2        6.59        3.86      2.95 o 
  -4 -10   2       24.40       24.69      3.51 o 
  -3 -10   2       33.92       41.17     13.44 o 
  -2 -10   2      158.65      180.06      7.59 o 
  -1 -10   2       54.59       68.15      6.95 o 
   0 -10   2        1.02       -0.50      3.55 o 
   1 -10   2      111.89      135.02      9.15 o 
  -8  -9   2       40.57       51.32      4.79 o 
  -7  -9   2        0.13       -1.07      2.80 o 
  -6  -9   2        1.52       -0.90      2.58 o 
  -5  -9   2       21.38       24.87      3.38 o 
  -4  -9   2       36.21       27.86      3.38 o 
  -3  -9   2       30.99       30.19      5.18 o 
  -2  -9   2      264.96      275.39     13.65 o 
  -1  -9   2       55.48       62.11      4.22 o 
   0  -9   2       15.65       10.92      3.97 o 
   1  -9   2      104.60      106.52      7.94 o 
   2  -9   2       17.93       16.47      3.08 o 
  -9  -8   2       58.88       58.50      6.24 o 
  -8  -8   2        1.29       -2.47      2.52 o 
  -7  -8   2       12.07       15.39      3.16 o 
  -6  -8   2      190.23      200.81      6.94 o 
  -5  -8   2        2.69        0.54      3.51 o 
  -4  -8   2      250.67      241.25      7.12 o 
  -3  -8   2      231.16      228.38      6.81 o 
  -2  -8   2        1.94        2.21      1.98 o 
  -1  -8   2       23.22       23.03      2.88 o 
   0  -8   2       65.77       62.16      3.00 o 
   1  -8   2      126.16      134.23      5.32 o 
   2  -8   2      131.14      133.91      5.48 o 
   3  -8   2       29.38       38.63      3.66 o 
   4  -8   2       15.52       13.21      2.91 o 
  -9  -7   2        0.29        3.83      3.01 o 
  -8  -7   2       22.32       26.96      3.52 o 
  -7  -7   2      149.05      152.74      6.09 o 
  -6  -7   2      490.47      500.46     10.78 o 
  -5  -7   2      309.21      318.46     12.23 o 
  -4  -7   2      405.99      415.66     10.42 o 
  -3  -7   2      110.87      117.17      4.74 o 
  -2  -7   2       10.90        8.98      2.19 o 
  -1  -7   2        0.39       -0.92      1.41 o 
   0  -7   2       87.24       81.00      3.16 o 
   1  -7   2      678.06      679.57      9.66 o 
   2  -7   2      456.99      468.13      9.75 o 
   3  -7   2      124.29      135.15      5.78 o 
   4  -7   2       52.81       53.09      7.84 o 
   5  -7   2        0.11       -2.04      2.10 o 
 -10  -6   2       17.71       21.35      5.39 o 
  -9  -6   2      206.72      198.66     13.01 o 
  -8  -6   2      324.92      351.05     19.43 o 
  -7  -6   2       40.04       44.57      3.55 o 
  -6  -6   2      181.30      165.33      5.67 o 
  -5  -6   2      184.51      195.39      5.92 o 
  -4  -6   2        0.82        3.26      1.83 o 
  -3  -6   2      113.17      125.18      7.06 o 
  -2  -6   2      175.10      174.06      6.06 o 
  -1  -6   2       13.30       17.56      1.60 o 
   0  -6   2      690.85      693.83      9.09 o 
   1  -6   2        9.51        9.10      1.47 o 
   2  -6   2       56.72       60.44      3.58 o 
   3  -6   2       65.43       67.34      5.96 o 
   4  -6   2        4.71        2.88      2.01 o 
   5  -6   2        5.35        6.63      2.34 o 
   6  -6   2       72.67       65.63      4.63 o 
 -10  -5   2       99.09      103.54      8.86 o 
  -9  -5   2      446.13      446.77     16.17 o 
  -8  -5   2       46.81       58.50      4.08 o 
  -7  -5   2      555.80      561.92     11.23 o 
  -6  -5   2       47.23       48.46      4.08 o 
  -5  -5   2       53.59       60.90      3.36 o 
  -4  -5   2      330.91      340.40      8.58 o 
  -3  -5   2     1176.51     1168.72     16.49 o 
  -2  -5   2     1044.66     1024.53     11.35 o 
  -1  -5   2      317.20      336.14      5.14 o 
   0  -5   2      623.18      644.13      8.20 o 
   1  -5   2      186.71      177.17      3.83 o 
   2  -5   2        2.99        3.12      1.11 o 
   3  -5   2      308.15      312.71      7.19 o 
   4  -5   2      197.77      185.03      7.02 o 
   5  -5   2       71.55       77.15      4.16 o 
   6  -5   2      164.62      159.81      8.44 o 
   7  -5   2       65.94       72.97      4.89 o 
 -10  -4   2       36.56       30.35      6.10 o 
  -9  -4   2      193.97      180.41      9.79 o 
  -8  -4   2        8.00       10.17      2.36 o 
  -7  -4   2      533.51      512.67     10.32 o 
  -6  -4   2       46.62       53.59      3.23 o 
  -5  -4   2      140.34      140.58      3.18 o 
  -4  -4   2      960.74      993.87     10.96 o 
  -3  -4   2     2348.59     2452.56     23.61 o 
  -2  -4   2      212.73      201.06      5.65 o 
  -1  -4   2      717.97      669.32      7.84 o 
   0  -4   2       37.45       41.25      1.70 o 
   1  -4   2      240.24      228.04      4.04 o 
   2  -4   2       25.03       28.02      4.00 o 
   3  -4   2      748.95      807.92     25.84 o 
   4  -4   2      303.59      302.49      7.07 o 
   5  -4   2      309.63      308.76      7.57 o 
   6  -4   2       80.08       76.97      4.26 o 
   7  -4   2       32.14       24.15      3.18 o 
   8  -4   2        0.01       -1.52      2.77 o 
 -10  -3   2       33.79       29.15      5.74 o 
  -9  -3   2        2.90        2.98      3.90 o 
  -8  -3   2        4.50        2.13      3.26 o 
  -7  -3   2      598.84      607.69     11.27 o 
  -6  -3   2       99.54       98.13      2.98 o 
  -5  -3   2      546.31      503.33      6.86 o 
  -4  -3   2     3204.64     3456.05     32.42 o 
  -3  -3   2      151.92      140.99      2.73 o 
  -2  -3   2       65.85       63.98      1.75 o 
  -1  -3   2      424.15      425.18      5.25 o 
   0  -3   2      566.47      580.62      6.77 o 
   1  -3   2     1585.95     1565.91     15.62 o 
   2  -3   2      853.93      833.23      9.43 o 
   3  -3   2     1337.08     1360.01     18.93 o 
   4  -3   2      116.59      109.86      4.82 o 
   5  -3   2       70.35       67.50      3.51 o 
   6  -3   2       30.84       28.14      2.81 o 
   7  -3   2       29.33       24.86      3.30 o 
   8  -3   2        0.56        0.18      2.30 o 
 -10  -2   2       55.03       65.31      7.09 o 
  -9  -2   2       41.39       53.12      6.10 o 
  -8  -2   2      197.33      221.33     10.00 o 
  -7  -2   2      438.71      445.94      9.79 o 
  -6  -2   2      349.91      344.39      5.70 o 
  -5  -2   2     1357.49     1254.65     20.08 o 
  -4  -2   2     4303.53     4525.89     41.64 o 
  -3  -2   2     1186.66     1145.10     11.84 o 
  -2  -2   2      712.46      731.92      9.61 o 
  -1  -2   2     1260.17     1238.52     12.12 o 
   0  -2   2    12581.26    13251.08    117.38 o 
   1  -2   2      174.81      167.75     14.27 o 
   2  -2   2      973.59      951.54     10.03 o 
   3  -2   2      701.40      677.57      7.90 o 
   4  -2   2      104.90       91.63      2.51 o 
   5  -2   2      200.94      205.82      5.47 o 
   6  -2   2       54.31       56.71      3.43 o 
   7  -2   2     1092.80     1071.39     17.01 o 
   8  -2   2       37.33       36.06      3.38 o 
   9  -2   2       29.93       26.21      7.94 o 
  -9  -1   2      105.26      118.36      8.16 o 
  -8  -1   2      125.63      125.84      7.09 o 
  -7  -1   2      111.56      113.36      7.20 o 
  -6  -1   2      291.18      284.74      6.59 o 
  -5  -1   2      142.70      141.70      3.23 o 
  -4  -1   2      603.98      684.87      8.14 o 
  -3  -1   2      145.69      190.14      5.50 o 
  -2  -1   2      813.86      910.85     13.39 o 
  -1  -1   2      159.82      182.44      2.62 o 
   0  -1   2     5274.26     5478.77     59.81 o 
   1  -1   2     4663.70     4750.00     62.39 o 
   2  -1   2      505.67      502.47      5.69 o 
   3  -1   2        5.84        6.71      0.83 o 
   4  -1   2      173.82      155.16      3.05 o 
   5  -1   2     1171.60     1161.05     12.72 o 
   6  -1   2      465.73      449.81      8.75 o 
   7  -1   2      807.45      763.34     20.64 o 
   8  -1   2       13.80       20.41      2.68 o 
   9  -1   2       81.16       74.78      4.56 o 
  -9   0   2      190.53      192.82      6.97 o 
  -8   0   2      194.52      188.84      6.38 o 
  -7   0   2        7.75        8.67      2.09 o 
  -6   0   2      230.70      218.30      6.01 o 
  -5   0   2     1456.29     1479.07     19.78 o 
  -4   0   2     2123.09     2096.34     20.60 o 
  -3   0   2     2041.63     1946.18     18.85 o 
  -2   0   2     1960.45     1904.29     18.07 o 
  -1   0   2     2676.37     2656.27     24.27 o 
   0   0   2     5138.79     5159.25     67.17 o 
   1   0   2      332.65      356.74      4.98 o 
   2   0   2      420.12      428.82      4.77 o 
   3   0   2      639.06      638.97      7.00 o 
   4   0   2      767.63      721.27     13.38 o 
   5   0   2     1036.42     1001.71     11.70 o 
   6   0   2      770.93      778.62     10.89 o 
   7   0   2       86.73       81.94      5.82 o 
   8   0   2       77.20       72.78      3.88 o 
   9   0   2        4.53        3.67      2.28 o 
  10   0   2        9.00        7.72      6.56 o 
  -9   1   2       97.41       87.06      5.26 o 
  -8   1   2       64.01       52.39      5.67 o 
  -7   1   2       54.85       45.80      3.42 o 
  -6   1   2      520.45      542.26     15.32 o 
  -5   1   2     2175.47     2072.67     26.55 o 
  -4   1   2     1262.72     1223.54     16.70 o 
  -3   1   2     3375.24     3297.07     37.87 o 
  -2   1   2      650.86      609.07     15.42 o 
  -1   1   2     1266.94     1307.51     15.57 o 
   0   1   2       63.22       68.66      1.40 o 
   1   1   2     1433.07     1489.44     17.09 o 
   2   1   2     1319.08     1434.64     13.48 o 
   3   1   2      626.91      595.65      6.49 o 
   4   1   2     3077.60     3134.81     29.05 o 
   5   1   2      448.35      414.91      5.69 o 
   6   1   2      385.66      374.01      5.68 o 
   7   1   2      259.74      273.54      5.06 o 
   8   1   2      136.27      132.33      4.87 o 
   9   1   2      239.07      244.13      7.02 o 
  10   1   2      211.32      217.22     10.57 o 
  -8   2   2       13.54       12.04      2.78 o 
  -7   2   2       18.68       30.72      3.15 o 
  -6   2   2       82.18       81.66      4.08 o 
  -5   2   2      651.93      619.64     11.09 o 
  -4   2   2      734.63      716.48     11.62 o 
  -3   2   2      127.87      113.01      3.66 o 
  -2   2   2     1079.13     1130.92     23.83 o 
  -1   2   2     1931.64     2105.45     24.47 o 
   0   2   2     1963.96     2062.81     19.17 o 
   1   2   2     1160.73     1219.09     14.28 o 
   2   2   2      883.03      897.40      8.92 o 
   3   2   2     1272.06     1263.58     14.38 o 
   4   2   2     3994.61     4152.45     37.75 o 
   5   2   2      730.58      747.24      8.64 o 
   6   2   2       16.96       16.36      1.36 o 
   7   2   2        9.01       10.36      1.37 o 
   8   2   2      429.28      425.88      6.92 o 
   9   2   2      200.57      163.25      8.65 o 
  10   2   2      192.77      183.10      9.93 o 
  -8   3   2       60.53       50.04      4.39 o 
  -7   3   2       73.27       66.52      4.43 o 
  -6   3   2      409.40      405.60     15.81 o 
  -5   3   2      214.11      240.02      8.30 o 
  -4   3   2       26.74       30.86      3.16 o 
  -3   3   2        3.17        2.93      1.27 o 
  -2   3   2      519.18      666.07     10.27 o 
  -1   3   2     2506.76     2686.80     31.15 o 
   0   3   2      558.66      508.70      8.58 o 
   1   3   2     5009.10     5107.50     45.83 o 
   2   3   2     3573.92     3554.80     32.29 o 
   3   3   2     1421.39     1472.53     18.17 o 
   4   3   2      812.30      877.38     22.62 o 
   5   3   2      328.43      271.37      4.13 o 
   6   3   2      109.69       99.54      2.64 o 
   7   3   2      387.68      371.29      5.85 o 
   8   3   2      108.42      100.06      4.96 o 
   9   3   2      429.65      436.63     14.18 o 
  10   3   2      133.48      126.44      8.01 o 
  11   3   2        7.80        3.55      4.11 o 
  -7   4   2       76.15       80.06     11.84 o 
  -6   4   2       17.37       15.78      2.78 o 
  -5   4   2        3.21        1.35      1.86 o 
  -4   4   2       49.72       45.81      4.72 o 
  -3   4   2      255.15      251.21      6.52 o 
  -2   4   2      524.69      488.64      8.69 o 
  -1   4   2     2137.91     2200.30     26.66 o 
   0   4   2     3122.37     3159.79     31.36 o 
   1   4   2       13.79       11.87      0.95 o 
   2   4   2      907.73     1005.43     10.42 o 
   3   4   2        2.85        1.62      0.95 o 
   4   4   2      581.53      575.84      9.12 o 
   5   4   2     1353.85     1378.90     18.38 o 
   6   4   2     1208.93     1213.17     17.10 o 
   7   4   2      569.37      601.28     10.70 o 
   8   4   2      197.54      223.46      8.37 o 
   9   4   2       73.91       72.90      5.67 o 
  -6   5   2        0.37        1.39      3.23 o 
  -5   5   2       54.46       50.96      3.88 o 
  -4   5   2      158.31      156.72      5.71 o 
  -3   5   2      539.13      505.49     13.86 o 
  -2   5   2      657.19      659.63     11.24 o 
  -1   5   2      600.37      574.60     10.64 o 
   0   5   2     1240.82     1280.76     13.60 o 
   1   5   2      309.96      315.49      4.75 o 
   2   5   2      165.76      186.94      3.32 o 
   3   5   2      116.95      170.63      2.96 o 
   4   5   2     1192.62     1156.93     16.02 o 
   5   5   2     3046.45     3150.56     38.03 o 
   6   5   2     1426.93     1404.46     19.60 o 
   7   5   2      393.61      388.61     10.81 o 
   8   5   2       43.70       47.21      3.37 o 
   9   5   2      137.19      141.35     12.62 o 
  10   5   2      124.40      139.51      5.92 o 
  11   5   2       11.80       18.15      5.11 o 
  -5   6   2       74.73       71.14      4.71 o 
  -4   6   2      161.41      154.30     11.95 o 
  -3   6   2       39.36       34.44      3.03 o 
  -2   6   2      190.77      181.59     11.56 o 
  -1   6   2      247.57      231.45      6.01 o 
   0   6   2        6.73        6.31      1.24 o 
   1   6   2        3.37       10.29      2.11 o 
   2   6   2      195.12      205.49      4.89 o 
   3   6   2      398.30      368.26      5.25 o 
   4   6   2      670.78      638.71     10.68 o 
   5   6   2      513.24      454.83      8.78 o 
   6   6   2        1.55        0.65      1.55 o 
   7   6   2      176.02      175.79      5.72 o 
   8   6   2       89.76       86.91      4.48 o 
   9   6   2      140.06      138.08      5.79 o 
  10   6   2      148.19      142.32     10.81 o 
  11   6   2       79.56       82.78      5.32 o 
  -4   7   2       66.35       78.06      4.75 o 
  -3   7   2        0.94        3.32      2.13 o 
  -2   7   2       21.29       20.50      2.71 o 
  -1   7   2      106.49      106.90      4.55 o 
   0   7   2      236.77      246.86     10.71 o 
   1   7   2      558.68      568.65      7.99 o 
   2   7   2      562.18      573.27      7.86 o 
   3   7   2      664.81      682.99     11.63 o 
   4   7   2       30.93       33.74      2.87 o 
   5   7   2        3.48        3.21      4.25 o 
   6   7   2      425.34      406.44      8.92 o 
   7   7   2      191.95      185.22      6.74 o 
   8   7   2      194.37      194.78      6.69 o 
   9   7   2      318.11      338.75     11.49 o 
  10   7   2       87.21       85.34      8.26 o 
  11   7   2       73.89       70.31      5.21 o 
  -3   8   2       21.53       23.18      3.24 o 
  -2   8   2       63.91       61.35      4.10 o 
  -1   8   2      426.70      416.42      9.40 o 
   0   8   2      249.39      236.24      6.65 o 
   1   8   2       21.64       25.95      4.33 o 
   2   8   2      247.39      256.84      6.69 o 
   3   8   2        6.10        7.57      2.41 o 
   4   8   2      275.85      272.40      7.15 o 
   5   8   2      183.64      179.47      5.89 o 
   6   8   2      177.19      171.89      5.89 o 
   7   8   2       83.47       97.01      4.91 o 
   8   8   2      703.99      629.29     15.21 o 
   9   8   2       99.67       98.42      5.49 o 
  10   8   2       18.16       18.02      6.06 o 
  -2   9   2       33.58       38.80      3.82 o 
  -1   9   2       39.72       41.87      4.96 o 
   0   9   2      111.45      106.11     14.50 o 
   1   9   2        1.74       -2.48      3.05 o 
   2   9   2       38.93       28.37      4.82 o 
   3   9   2        4.84       -0.17      1.95 o 
   4   9   2      159.37      176.32     11.42 o 
   5   9   2      197.28      185.46      6.51 o 
   6   9   2      135.70      130.89      6.06 o 
   7   9   2      198.28      188.62      7.80 o 
   8   9   2       70.03       72.97      4.93 o 
   9   9   2       15.89       11.96      3.48 o 
  10   9   2        0.03       -1.01      2.78 o 
  -1  10   2       45.39       48.51      6.31 o 
   0  10   2       71.18       62.76      7.02 o 
   1  10   2        0.02        0.92      3.40 o 
   2  10   2       56.08       61.70      6.52 o 
   3  10   2       75.78       86.22     13.76 o 
   4  10   2      304.01      300.78      8.46 o 
   5  10   2        1.23        1.07      2.27 o 
   6  10   2       65.19       58.42      4.51 o 
   7  10   2        8.31        6.21      2.81 o 
   8  10   2       19.68       11.57      5.32 o 
   9  10   2        0.18        2.49      3.05 o 
   1  11   2        0.19        1.70      4.33 o 
   2  11   2       39.95       34.75      5.89 o 
   3  11   2       58.86       61.41      7.02 o 
   4  11   2       27.06       22.84      3.45 o 
   5  11   2       24.47       24.18      3.55 o 
   6  11   2       13.88       12.20      4.01 o 
   7  11   2        6.84       10.01      3.23 o 
   8  11   2       32.75       40.01      5.00 o 
  -7 -10   3        1.15       -5.46      8.51 o 
  -6 -10   3       53.63       57.59      5.11 o 
  -5 -10   3       48.20       50.74      5.78 o 
  -4 -10   3       47.03       49.42      6.45 o 
  -3 -10   3       69.37       68.89      5.04 o 
  -2 -10   3        8.08        6.56      4.96 o 
  -1 -10   3        2.63       -1.70      3.47 o 
   0 -10   3        0.76       -0.35      3.40 o 
  -8  -9   3       63.76       64.64      5.34 o 
  -7  -9   3       88.51       93.14      5.84 o 
  -6  -9   3        4.41        2.09      2.86 o 
  -5  -9   3       36.87       38.27      4.33 o 
  -4  -9   3        3.65        3.39      3.97 o 
  -3  -9   3        9.56       13.32      2.88 o 
  -2  -9   3      153.29      162.64      6.34 o 
  -1  -9   3       58.47       59.90      4.28 o 
   0  -9   3       61.57       64.89      6.24 o 
   1  -9   3        0.74        0.14      3.19 o 
   2  -9   3       49.11       47.69      4.00 o 
  -9  -8   3      112.61      113.22      6.57 o 
  -8  -8   3      166.61      177.54      7.30 o 
  -7  -8   3      145.47      156.67      6.61 o 
  -6  -8   3       74.08       78.11     14.25 o 
  -5  -8   3       22.00       22.70      3.23 o 
  -4  -8   3       77.49       74.49      7.13 o 
  -3  -8   3       73.91       76.63      4.33 o 
  -2  -8   3      111.93      102.98      6.13 o 
  -1  -8   3      353.81      390.07      9.15 o 
   0  -8   3      347.70      362.17      8.69 o 
   1  -8   3       30.58       32.30      4.61 o 
   2  -8   3        0.56       -4.66      3.94 o 
   3  -8   3       12.03       12.13      2.63 o 
   4  -8   3       36.04       35.25      5.46 o 
  -9  -7   3       73.76       67.86      6.99 o 
  -8  -7   3       53.87       54.91      4.62 o 
  -7  -7   3       69.71       59.78      5.92 o 
  -6  -7   3        0.16       -0.16      2.20 o 
  -5  -7   3       53.61       53.54      3.71 o 
  -4  -7   3      341.15      337.80      8.20 o 
  -3  -7   3      384.87      346.94     20.60 o 
  -2  -7   3       68.28       56.05      3.62 o 
  -1  -7   3      180.74      181.19      4.36 o 
   0  -7   3        4.26        3.49      1.47 o 
   1  -7   3        9.80        7.64      1.69 o 
   2  -7   3       14.73       15.75      2.55 o 
   3  -7   3       38.72       32.48      3.23 o 
   4  -7   3       71.64       64.36      4.28 o 
   5  -7   3        0.94        2.69      3.69 o 
  -9  -6   3       30.37       28.25      3.74 o 
  -8  -6   3       27.66       27.53      3.41 o 
  -7  -6   3       79.95       81.26      4.71 o 
  -6  -6   3       79.85       81.16      4.28 o 
  -5  -6   3      409.11      421.42      9.15 o 
  -4  -6   3      449.73      474.10     18.72 o 
  -3  -6   3      849.08      852.02     13.73 o 
  -2  -6   3       14.59       15.71      1.53 o 
  -1  -6   3       72.68       79.06      2.80 o 
   0  -6   3       77.19       71.75      2.82 o 
   1  -6   3       82.25       81.73      3.05 o 
   2  -6   3      424.63      440.35      7.30 o 
   3  -6   3      159.10      159.24      5.39 o 
   4  -6   3       58.12       58.83      3.79 o 
   5  -6   3      101.91      102.90      5.06 o 
   6  -6   3        3.79        7.01      2.54 o 
  -9  -5   3       15.27       30.35      5.67 o 
  -8  -5   3      193.79      213.12      7.22 o 
  -7  -5   3      278.30      335.38      8.56 o 
  -6  -5   3       13.49       12.80      2.37 o 
  -5  -5   3      117.65      114.31      4.54 o 
  -4  -5   3       78.91       81.74      3.78 o 
  -3  -5   3        3.92        2.75      1.02 o 
  -2  -5   3       14.75       17.68      1.41 o 
  -1  -5   3      104.20      101.22      2.81 o 
   0  -5   3      196.74      195.69      4.34 o 
   1  -5   3      434.27      433.95      6.55 o 
   2  -5   3      696.00      719.06     17.11 o 
   3  -5   3       79.17       76.51      3.94 o 
   4  -5   3       16.81       21.54      2.48 o 
   5  -5   3        5.18        5.16      2.03 o 
   6  -5   3       30.28       28.20      5.64 o 
   7  -5   3       53.87       59.07      4.46 o 
  -9  -4   3      181.06      182.25     10.28 o 
  -8  -4   3      550.73      504.71     16.31 o 
  -7  -4   3      442.46      455.11      9.92 o 
  -6  -4   3      116.72      117.80      4.69 o 
  -5  -4   3       32.05       30.47      2.62 o 
  -4  -4   3        9.85       12.12      2.31 o 
  -3  -4   3      946.57     1034.66     11.50 o 
  -2  -4   3      460.71      455.20      6.12 o 
  -1  -4   3     1738.01     1751.34     17.59 o 
   0  -4   3     3020.98     2982.13     28.41 o 
   1  -4   3     1999.57     1930.32     19.46 o 
   2  -4   3      419.07      407.92      6.58 o 
   3  -4   3       11.19       14.39      2.12 o 
   4  -4   3      182.70      186.52      5.46 o 
   5  -4   3       67.86       72.00      6.74 o 
   6  -4   3       43.88       45.43      4.96 o 
   7  -4   3       22.11       28.18      3.65 o 
   8  -4   3      159.21      170.86      6.82 o 
  -9  -3   3      158.08      164.88      9.64 o 
  -8  -3   3      291.01      290.61     11.91 o 
  -7  -3   3      235.75      230.66     11.06 o 
  -6  -3   3      826.80      798.41     13.76 o 
  -5  -3   3        9.92        8.57      1.26 o 
  -4  -3   3       32.77       44.92      2.52 o 
  -3  -3   3     3060.20     3168.86     38.75 o 
  -2  -3   3     1280.25     1211.92     20.10 o 
  -1  -3   3      519.01      456.75      5.79 o 
   0  -3   3       69.93      113.05      2.82 o 
   1  -3   3     2207.18     2182.93     21.17 o 
   2  -3   3      410.51      401.67      5.47 o 
   3  -3   3      297.91      275.74      4.67 o 
   4  -3   3        1.93        0.55      0.98 o 
   5  -3   3      787.68      787.53     12.91 o 
   6  -3   3      668.05      652.77     11.93 o 
   7  -3   3       17.31       20.28      5.82 o 
   8  -3   3        0.19       -2.39      1.95 o 
  -9  -2   3       63.05       76.94      7.45 o 
  -8  -2   3       57.74       57.44      5.82 o 
  -7  -2   3       21.16       17.96      2.47 o 
  -6  -2   3      154.76      154.90      4.39 o 
  -5  -2   3      360.94      386.72      6.68 o 
  -4  -2   3      176.23      167.25      6.13 o 
  -3  -2   3      346.73      362.51      5.15 o 
  -2  -2   3      554.43      558.55      6.67 o 
  -1  -2   3      404.29      414.57      5.17 o 
   0  -2   3        6.06        8.28      0.79 o 
   1  -2   3     2827.10     3105.74     28.70 o 
   2  -2   3     1024.50     1030.37     10.88 o 
   3  -2   3      405.70      400.93      5.53 o 
   4  -2   3      182.59      171.02      3.47 o 
   5  -2   3      799.22      771.84      9.58 o 
   6  -2   3      173.92      173.17      5.44 o 
   7  -2   3        0.09        0.10      2.69 o 
   8  -2   3       72.68       75.22      4.39 o 
   9  -2   3        1.12       -1.70      2.05 o 
  -9  -1   3        2.28        4.47      3.69 o 
  -8  -1   3        1.44        4.73      2.13 o 
  -7  -1   3      455.71      447.22      9.46 o 
  -6  -1   3      534.29      524.89      9.85 o 
  -5  -1   3     1240.36     1167.36     21.66 o 
  -4  -1   3     1529.12     1383.36     17.63 o 
  -3  -1   3     3664.49     3748.52     34.80 o 
  -2  -1   3      414.96      393.07      5.12 o 
  -1  -1   3      442.60      457.18      5.43 o 
   0  -1   3     1883.99     2145.60     20.01 o 
   1  -1   3    76621.63    70047.88    765.59 o 
   2  -1   3      293.46      246.39      4.47 o 
   3  -1   3     1634.16     1576.60     17.05 o 
   4  -1   3      963.12      952.67     10.56 o 
   5  -1   3       71.61       69.42      2.57 o 
   6  -1   3       13.43       15.60      2.08 o 
   7  -1   3       17.73       16.68      2.45 o 
   8  -1   3       77.53       69.56      3.98 o 
   9  -1   3      190.51      189.11     12.62 o 
  -9   0   3       11.70        9.65      2.80 o 
  -8   0   3       35.59       35.65      3.37 o 
  -7   0   3        3.75       10.41      2.23 o 
  -6   0   3      569.71      553.88     20.92 o 
  -5   0   3     1202.03     1222.86     17.36 o 
  -4   0   3     1216.82     1196.27     12.97 o 
  -3   0   3       94.25       83.29      2.23 o 
  -2   0   3      737.98      804.67     11.40 o 
  -1   0   3      390.46      459.06      5.43 o 
   0   0   3       50.36       40.19      1.51 o 
   1   0   3     9501.90     9941.26    107.46 o 
   2   0   3      940.62      884.67     11.30 o 
   3   0   3      591.93      574.59      6.51 o 
   4   0   3      483.91      472.68      9.82 o 
   5   0   3      126.49      147.13      3.17 o 
   6   0   3        8.57        4.70      1.16 o 
   7   0   3      130.42      125.12      6.81 o 
   8   0   3      347.25      359.06      8.26 o 
   9   0   3      355.51      365.46     10.03 o 
  10   0   3       85.58       84.23      5.28 o 
  -8   1   3      136.91      138.97      5.88 o 
  -7   1   3       75.78       84.11      5.60 o 
  -6   1   3      120.52      104.68      4.75 o 
  -5   1   3       78.59       79.32      7.16 o 
  -4   1   3      287.30      287.94      6.45 o 
  -3   1   3     2327.85     2433.26     23.45 o 
  -2   1   3      313.48      233.99      3.56 o 
  -1   1   3       15.01        8.37      0.75 o 
   0   1   3      112.95      106.32      2.10 o 
   1   1   3     2306.28     2461.55     22.57 o 
   2   1   3     1575.58     1653.33     15.55 o 
   3   1   3      641.99      656.07      7.12 o 
   4   1   3       13.87        9.71      0.90 o 
   5   1   3     4153.94     4516.78     41.58 o 
   6   1   3      538.84      516.78      7.08 o 
   7   1   3      528.18      514.08      7.45 o 
   8   1   3        3.66        2.70      1.67 o 
   9   1   3       37.36       38.03      3.23 o 
  10   1   3        0.31       -2.12      2.12 o 
  -8   2   3      133.40      126.96      6.45 o 
  -7   2   3      103.08      100.58      5.00 o 
  -6   2   3       98.82       76.60      4.22 o 
  -5   2   3       60.38       57.78      3.44 o 
  -4   2   3      129.08      122.10      7.30 o 
  -3   2   3      458.08      430.29      8.03 o 
  -2   2   3     1292.35     1322.59     17.22 o 
  -1   2   3     3123.07     3272.98     32.95 o 
   0   2   3     2512.20     2605.54     24.14 o 
   1   2   3      160.17      178.03      2.76 o 
   2   2   3      908.55      896.48      9.12 o 
   3   2   3     3896.98     3900.57     35.34 o 
   4   2   3     2190.29     2199.05     20.93 o 
   5   2   3     3956.02     4059.39     37.49 o 
   6   2   3      533.48      488.28      6.69 o 
   7   2   3      161.33      178.26      3.99 o 
   8   2   3        4.07        4.75      1.39 o 
   9   2   3       24.31       26.32      4.54 o 
  10   2   3      223.04      230.76     10.64 o 
  11   2   3      140.73      131.90      9.15 o 
  -7   3   3       27.29       36.48      3.66 o 
  -6   3   3       70.52       64.39      4.08 o 
  -5   3   3      189.18      187.19      6.03 o 
  -4   3   3      331.57      333.30      9.68 o 
  -3   3   3      767.49      744.63     11.95 o 
  -2   3   3      774.52      786.24     11.88 o 
  -1   3   3      488.54      535.20      8.52 o 
   0   3   3      601.00      620.24      8.87 o 
   1   3   3     1700.03     1784.02     17.18 o 
   2   3   3      392.85      366.86      4.68 o 
   3   3   3      977.87      935.07      9.75 o 
   4   3   3      918.06      833.09      9.01 o 
   5   3   3     2628.51     2749.94     26.09 o 
   6   3   3     1197.75     1180.42     12.87 o 
   7   3   3      217.61      231.80      4.44 o 
   8   3   3       42.20       45.83      3.03 o 
   9   3   3      146.75      157.40      5.51 o 
  10   3   3      358.17      340.75     12.91 o 
  11   3   3      156.81      161.55      9.86 o 
  -7   4   3       86.98       91.16      5.47 o 
  -6   4   3      227.48      226.86     10.32 o 
  -5   4   3      558.30      579.96     11.77 o 
  -4   4   3     1217.95     1199.97     18.24 o 
  -3   4   3        3.14        0.95      1.40 o 
  -2   4   3       27.70       19.74      2.59 o 
  -1   4   3       74.46       66.07      4.33 o 
   0   4   3      501.44      546.41      8.66 o 
   1   4   3      142.11      106.92      2.42 o 
   2   4   3     1099.68     1033.68     10.87 o 
   3   4   3        5.14       11.72      0.90 o 
   4   4   3     1243.78     1289.27     13.15 o 
   5   4   3       17.78       34.59      1.57 o 
   6   4   3        0.22       -1.04      0.85 o 
   7   4   3      164.80      166.97      5.09 o 
   8   4   3      147.34      153.55      5.26 o 
   9   4   3        2.74        5.90      2.66 o 
  10   4   3      229.29      246.50     11.06 o 
  11   4   3       25.65       38.22      6.03 o 
  -6   5   3       64.82       70.79      4.81 o 
  -5   5   3      132.57      123.00      5.54 o 
  -4   5   3        0.78       -0.64      1.67 o 
  -3   5   3      137.32      119.10      4.75 o 
  -2   5   3       26.08       32.09      2.63 o 
  -1   5   3      275.49      290.06      6.50 o 
   0   5   3      683.19      673.45     10.56 o 
   1   5   3      575.54      569.96      7.20 o 
   2   5   3      412.45      381.24      5.35 o 
   3   5   3       84.09      116.59      2.54 o 
   4   5   3        2.33        0.48      1.38 o 
   5   5   3      631.87      667.40     10.83 o 
   6   5   3     1428.95     1411.51     19.55 o 
   7   5   3     1051.59     1044.60     15.97 o 
   8   5   3      471.89      463.31      9.68 o 
   9   5   3      140.65      136.64      9.29 o 
  10   5   3       65.24       61.20      7.38 o 
  11   5   3        2.25       10.35      4.40 o 
  -5   6   3        0.03       -2.56      2.06 o 
  -4   6   3      230.14      183.89      6.48 o 
  -3   6   3       13.27        9.32      2.28 o 
  -2   6   3      401.75      415.79     16.95 o 
  -1   6   3      562.95      571.03     12.66 o 
   0   6   3     1226.27     1210.86     17.08 o 
   1   6   3     1206.46     1238.29     13.63 o 
   2   6   3        4.19        1.60      0.91 o 
   3   6   3      473.24      474.47      6.40 o 
   4   6   3      420.14      416.46      8.05 o 
   5   6   3      515.66      509.18      9.40 o 
   6   6   3      714.94      687.66     15.25 o 
   7   6   3       24.73       32.95      2.93 o 
   8   6   3     1187.65     1120.73     38.08 o 
   9   6   3       63.26       57.85      4.04 o 
  10   6   3        0.57       -0.59      2.35 o 
  11   6   3       58.23       66.57      8.58 o 
  -4   7   3       75.86       69.36      4.61 o 
  -3   7   3      256.85      246.31      7.54 o 
  -2   7   3      179.73      170.54      5.86 o 
  -1   7   3      344.28      337.23     11.95 o 
   0   7   3        0.47        1.91      2.45 o 
   1   7   3      214.50      210.06      4.45 o 
   2   7   3        1.46        0.87      1.12 o 
   3   7   3       34.55       39.85      2.84 o 
   4   7   3      729.05      735.20     12.33 o 
   5   7   3      487.80      486.39      9.58 o 
   6   7   3      143.90      138.73      5.11 o 
   7   7   3       28.25       27.28      2.88 o 
   8   7   3      110.25       95.97     10.00 o 
   9   7   3       60.53       60.94      4.29 o 
  10   7   3      148.81      158.52      6.56 o 
  11   7   3       79.02       86.83      5.56 o 
  -3   8   3       33.08       34.07      3.64 o 
  -2   8   3        5.21        6.13      2.40 o 
  -1   8   3        3.61        7.01      2.25 o 
   0   8   3      157.43      166.50      5.63 o 
   1   8   3       25.88       22.27      2.84 o 
   2   8   3       25.46       34.72      2.96 o 
   3   8   3      236.69      222.11      6.34 o 
   4   8   3     1131.81     1046.53     16.52 o 
   5   8   3       53.40       46.89      3.54 o 
   6   8   3       17.68       13.76      2.67 o 
   7   8   3        6.51        7.89      2.43 o 
   8   8   3      220.46      208.45     11.10 o 
   9   8   3       33.80       39.99      3.91 o 
  10   8   3      227.36      232.75     11.20 o 
  11   8   3       33.65       26.80      3.98 o 
  -2   9   3        2.25        4.75      2.63 o 
  -1   9   3       30.34       29.52      3.34 o 
   0   9   3      254.64      264.30     10.00 o 
   1   9   3       95.57      103.89      7.30 o 
   2   9   3       62.89       64.68      6.10 o 
   3   9   3      124.09      118.58      5.04 o 
   4   9   3        1.89        3.00      2.32 o 
   5   9   3      140.33      126.06      5.51 o 
   6   9   3       22.80       29.07      6.06 o 
   7   9   3       53.45       67.21      4.55 o 
   8   9   3      183.80      164.18      6.61 o 
   9   9   3      144.92      127.48      6.09 o 
  10   9   3       58.77       49.20      5.11 o 
   0  10   3       69.92       74.75      7.52 o 
   2  10   3       67.25       58.15      6.67 o 
   3  10   3        0.41        1.06      3.33 o 
   4  10   3       90.32       86.02      4.97 o 
   5  10   3        2.33       -1.95      2.73 o 
   6  10   3       42.68       59.15      5.82 o 
   7  10   3      122.64      135.31      6.15 o 
   8  10   3       55.89       55.74      4.68 o 
   9  10   3       87.03       84.81      5.66 o 
   2  11   3        0.44       -0.92      3.83 o 
   3  11   3        0.19        2.41      4.18 o 
   4  11   3       50.19       39.64      6.03 o 
   5  11   3       70.04       65.19      4.86 o 
   6  11   3       25.17       28.03      3.84 o 
   7  11   3        6.53        2.35      4.18 o 
   8  11   3       22.15       20.38      4.01 o 
  -6 -10   4       61.04       51.65      4.84 o 
  -5 -10   4        0.43        0.13      4.96 o 
  -4 -10   4       39.05       36.54      4.28 o 
  -3 -10   4      122.85      136.85      8.83 o 
  -2 -10   4        1.52        1.99      3.83 o 
  -1 -10   4       21.40       26.31      5.25 o 
  -7  -9   4       13.48        5.85      3.69 o 
  -6  -9   4       95.79       97.90      5.74 o 
  -5  -9   4       11.51        2.78      2.78 o 
  -4  -9   4      152.23      161.46      9.82 o 
  -3  -9   4      111.46      110.96      5.54 o 
  -2  -9   4       85.23       90.11      7.66 o 
  -1  -9   4        8.83        9.39      2.63 o 
   0  -9   4        1.80       -0.99      3.12 o 
   2  -9   4       26.51       23.33      4.61 o 
  -8  -8   4       22.47       17.60      3.68 o 
  -7  -8   4       22.98       28.59      3.83 o 
  -6  -8   4      101.30      105.40      5.59 o 
  -5  -8   4        1.01        0.34      2.35 o 
  -4  -8   4       77.29       73.95      4.54 o 
  -3  -8   4       13.55       17.81      4.22 o 
  -2  -8   4        9.89       11.41      2.73 o 
  -1  -8   4       18.59       20.83      5.07 o 
   0  -8   4       72.54       82.40      4.54 o 
   1  -8   4       25.55       30.22      3.06 o 
   2  -8   4       66.97       65.10      6.03 o 
   3  -8   4       16.15       15.32      4.11 o 
  -8  -7   4      122.12      116.11      6.17 o 
  -7  -7   4      366.53      362.34      9.73 o 
  -6  -7   4      117.57      139.36      6.38 o 
  -5  -7   4       26.11       26.41      3.16 o 
  -4  -7   4        0.49        0.12      1.89 o 
  -3  -7   4      223.76      220.20     15.35 o 
  -2  -7   4      232.42      230.92      6.69 o 
  -1  -7   4       10.15       13.48      2.55 o 
   0  -7   4      338.92      340.44      6.38 o 
   1  -7   4      183.65      187.31      5.73 o 
   2  -7   4       13.76       13.60      3.58 o 
   3  -7   4        1.42        2.62      2.98 o 
   4  -7   4        3.36        1.42      2.98 o 
   5  -7   4       12.04       16.31      4.54 o 
  -9  -6   4       86.81       79.21      7.73 o 
  -8  -6   4      116.92      143.95      6.24 o 
  -7  -6   4      143.12      151.88      6.09 o 
  -6  -6   4       37.15       33.60      5.11 o 
  -5  -6   4        0.74        0.11      1.90 o 
  -4  -6   4       70.72       69.29      3.83 o 
  -3  -6   4      326.83      322.65      9.54 o 
  -2  -6   4      243.56      231.30      6.30 o 
  -1  -6   4       23.00       23.72      1.85 o 
   0  -6   4      208.93      222.27      7.34 o 
   1  -6   4      177.21      177.75      4.41 o 
   2  -6   4        9.57       10.45      2.27 o 
   3  -6   4       65.20       60.88      3.66 o 
   4  -6   4       86.16       75.81      6.03 o 
   5  -6   4      175.89      186.44      9.50 o 
   6  -6   4       28.85       26.95      5.25 o 
  -9  -5   4       40.56       27.87      5.53 o 
  -8  -5   4        9.12        9.84      2.91 o 
  -7  -5   4      127.32      124.50      5.34 o 
  -6  -5   4      157.24      165.40      5.77 o 
  -5  -5   4      289.49      308.33      7.80 o 
  -4  -5   4      397.34      399.80      8.42 o 
  -3  -5   4      644.04      626.23     10.79 o 
  -2  -5   4     1250.00     1330.17     14.61 o 
  -1  -5   4      152.04      159.42      3.66 o 
   0  -5   4        0.07        1.39      1.09 o 
   1  -5   4      191.83      194.87      4.29 o 
   2  -5   4       59.74       53.25      6.41 o 
   3  -5   4      778.43      820.71     10.74 o 
   4  -5   4        8.28       12.24      2.31 o 
   5  -5   4       72.25       69.91      9.33 o 
   6  -5   4       79.45       86.52      7.02 o 
   7  -5   4       40.12       45.39      5.96 o 
  -9  -4   4        4.44        3.33      4.04 o 
  -8  -4   4        7.00       15.53      4.54 o 
  -7  -4   4       22.27       20.83      4.93 o 
  -6  -4   4      232.16      232.21      6.91 o 
  -5  -4   4      300.17      291.59      7.10 o 
  -4  -4   4      996.85      962.69     11.44 o 
  -3  -4   4     1202.42     1148.62     12.85 o 
  -2  -4   4       61.03       47.35      2.02 o 
  -1  -4   4        9.19       12.07      1.79 o 
   0  -4   4       62.32       59.09      2.24 o 
   1  -4   4       35.60       33.99      3.06 o 
   2  -4   4      143.54      139.35      5.21 o 
   3  -4   4      825.11      838.51     10.45 o 
   4  -4   4       11.83       17.40      3.33 o 
   5  -4   4       76.67       84.87      4.21 o 
   6  -4   4        5.52        5.68      2.13 o 
   7  -4   4      105.16      116.37      7.94 o 
   8  -4   4       14.66       17.52      4.96 o 
  -9  -3   4       38.67       40.35      6.03 o 
  -8  -3   4      111.47      106.16      7.94 o 
  -7  -3   4      310.75      313.66     11.98 o 
  -6  -3   4      518.59      553.14      8.28 o 
  -5  -3   4        4.90        3.89      1.21 o 
  -4  -3   4        3.57        4.52      1.65 o 
  -3  -3   4      108.19      108.49      2.89 o 
  -2  -3   4      253.08      260.29      4.33 o 
  -1  -3   4      564.96      561.35      6.99 o 
   0  -3   4      107.97      102.91      2.54 o 
   1  -3   4     3377.05     3420.62     32.13 o 
   2  -3   4      958.00      955.07     12.13 o 
   3  -3   4       51.37       49.92      2.69 o 
   4  -3   4        6.85        5.92      1.20 o 
   5  -3   4      101.27      108.81      4.20 o 
   6  -3   4       25.01       22.61      2.67 o 
   7  -3   4      830.25      881.60     15.29 o 
   8  -3   4        3.55        3.19      3.62 o 
  -9  -2   4      185.24      200.41     11.13 o 
  -8  -2   4      240.48      236.58     10.92 o 
  -7  -2   4      205.38      207.55      9.82 o 
  -6  -2   4      107.72      104.00      4.32 o 
  -5  -2   4       95.45       94.43      2.98 o 
  -4  -2   4       27.32       30.08      1.75 o 
  -3  -2   4      292.93      279.14      5.17 o 
  -2  -2   4      607.39      598.12      7.99 o 
  -1  -2   4     1477.76     1411.56     14.30 o 
   0  -2   4     2710.20     2603.82     24.56 o 
   1  -2   4     2943.98     2841.29     25.60 o 
   2  -2   4      281.28      252.35      4.94 o 
   3  -2   4      135.94      134.65      2.95 o 
   4  -2   4        0.52        1.84      0.94 o 
   5  -2   4      267.89      271.10      4.95 o 
   6  -2   4      444.56      433.76      9.64 o 
   7  -2   4      762.26      798.61     13.81 o 
   8  -2   4        3.83        0.60      1.96 o 
   9  -2   4       52.01       80.77      7.09 o 
  -9  -1   4      136.41      141.05      9.79 o 
  -8  -1   4       64.21       67.05      4.36 o 
  -7  -1   4       23.03       28.62      3.40 o 
  -6  -1   4      413.83      412.47      8.81 o 
  -5  -1   4      248.01      266.84      5.04 o 
  -4  -1   4      324.40      351.71      5.59 o 
  -3  -1   4     1789.07     1868.98     18.86 o 
  -2  -1   4      289.71      243.59      6.19 o 
  -1  -1   4      517.13      475.60      5.90 o 
   0  -1   4      790.27      735.56      7.93 o 
   1  -1   4       33.89       23.73      6.04 o 
   2  -1   4      676.78      814.90      8.67 o 
   3  -1   4      215.62      243.15      3.79 o 
   4  -1   4       23.25       27.52      1.46 o 
   5  -1   4       66.79       64.52      2.30 o 
   6  -1   4     1010.61     1034.32     12.25 o 
   7  -1   4      276.42      289.57      7.17 o 
   8  -1   4        3.67        1.79      3.30 o 
   9  -1   4        1.64       -0.78      2.01 o 
  -8   0   4        7.70        7.56      2.61 o 
  -7   0   4        1.70        0.26      1.84 o 
  -6   0   4       13.06       20.62      5.21 o 
  -5   0   4     1917.85     1906.80     46.45 o 
  -4   0   4     1842.56     1793.31     21.23 o 
  -3   0   4      787.07      743.92      8.88 o 
  -2   0   4     1065.62     1092.59     11.67 o 
  -1   0   4       22.50       23.75      1.17 o 
   0   0   4      485.37      491.85      7.87 o 
   1   0   4      191.94      203.15      8.51 o 
   2   0   4     2534.69     2741.33     31.59 o 
   3   0   4     1688.17     1650.02     16.06 o 
   4   0   4      714.97      699.27      8.12 o 
   5   0   4      968.48      993.35     11.16 o 
   6   0   4        0.89        2.42      1.03 o 
   7   0   4        6.51        5.46      1.39 o 
   8   0   4        1.85        0.81      2.30 o 
   9   0   4       59.31       67.42      4.14 o 
  10   0   4      104.43       99.17     14.04 o 
  -8   1   4       17.99       19.31      3.19 o 
  -7   1   4       43.41       48.82      3.91 o 
  -6   1   4       26.97       30.36      2.95 o 
  -5   1   4      511.45      501.79      9.84 o 
  -4   1   4      260.23      241.66      5.98 o 
  -3   1   4      471.66      419.90      5.84 o 
  -2   1   4     1194.53     1254.38     13.10 o 
  -1   1   4       33.15       31.12      1.38 o 
   0   1   4      103.75       90.87      2.02 o 
   1   1   4     3521.43     3449.58     39.01 o 
   2   1   4     2604.92     2477.89     23.00 o 
   3   1   4     1416.73     1361.90     13.45 o 
   4   1   4       18.90       13.58      1.01 o 
   5   1   4      311.92      335.84      5.04 o 
   6   1   4      489.26      549.90      7.41 o 
   7   1   4      146.13      141.96      3.68 o 
   8   1   4       42.24       43.78      3.03 o 
   9   1   4      770.42      763.46     13.45 o 
  10   1   4      198.66      223.02      7.12 o 
  -7   2   4       85.44       92.22      7.20 o 
  -6   2   4      101.61       97.68      4.76 o 
  -5   2   4       63.24       57.50      3.65 o 
  -4   2   4       95.36       99.67      8.83 o 
  -3   2   4       53.84       49.25      2.88 o 
  -2   2   4      144.29      104.50      4.43 o 
  -1   2   4     4433.87     4754.68     57.44 o 
   0   2   4     3597.04     3808.82     34.93 o 
   1   2   4      441.00      444.96      5.43 o 
   2   2   4     2916.74     2964.56     27.38 o 
   3   2   4      495.81      482.45      6.15 o 
   4   2   4     1075.97     1117.04     12.64 o 
   5   2   4      467.14      480.52      8.97 o 
   6   2   4      660.65      673.07      8.44 o 
   7   2   4      398.59      369.40      6.59 o 
   8   2   4      411.55      395.68      6.61 o 
   9   2   4        3.03        0.90      1.82 o 
  10   2   4      211.86      223.39     10.28 o 
  11   2   4        8.81       18.79      4.82 o 
  -7   3   4      242.31      259.08      8.31 o 
  -6   3   4      145.57      153.25      7.23 o 
  -5   3   4       21.03       22.12      2.90 o 
  -4   3   4       63.29       69.75      3.88 o 
  -3   3   4       50.60       51.50      2.95 o 
  -2   3   4      321.96      284.31      6.29 o 
  -1   3   4     2101.82     2113.36     25.75 o 
   0   3   4     3160.07     3099.52     29.03 o 
   1   3   4     2275.88     2228.53     21.27 o 
   2   3   4      336.34      320.41      4.46 o 
   3   3   4      102.32      117.06      2.48 o 
   4   3   4      248.14      240.32      3.81 o 
   5   3   4     1289.89     1273.68     13.38 o 
   6   3   4      448.28      446.44      7.50 o 
   7   3   4      324.13      341.39      5.62 o 
   8   3   4       81.24       86.72      3.88 o 
   9   3   4      148.53      143.18      7.55 o 
  10   3   4       24.15       14.18      3.97 o 
  11   3   4      103.66       97.58      7.94 o 
  -6   4   4        6.06        4.92      2.46 o 
  -5   4   4       30.51       32.74      3.38 o 
  -4   4   4      231.43      209.41      6.50 o 
  -3   4   4       24.71       28.10      2.65 o 
  -2   4   4      304.25      306.98      6.89 o 
  -1   4   4        2.09        3.51      1.30 o 
   0   4   4        6.39       12.55      1.12 o 
   1   4   4      382.55      442.51      5.84 o 
   2   4   4     1098.29     1192.58     12.49 o 
   3   4   4       67.32       91.63      2.29 o 
   4   4   4     1480.75     1485.40     15.07 o 
   5   4   4      662.43      619.75      7.60 o 
   6   4   4     1840.88     1921.32     19.40 o 
   7   4   4      203.93      205.19      5.64 o 
   8   4   4        1.11        0.20      1.50 o 
   9   4   4        1.87        2.73      2.00 o 
  10   4   4      179.72      178.98      6.31 o 
  11   4   4      301.53      300.12     12.76 o 
  -6   5   4       91.25       89.29      5.36 o 
  -5   5   4      248.61      247.53      7.82 o 
  -4   5   4      325.26      297.64     10.71 o 
  -3   5   4      290.09      304.78      7.76 o 
  -2   5   4        9.64       12.89      2.05 o 
  -1   5   4        6.15        5.02      2.48 o 
   0   5   4      214.32      195.52      5.15 o 
   1   5   4     1816.94     1845.10     18.67 o 
   2   5   4     1131.60     1106.72     12.05 o 
   3   5   4      695.67      606.92      7.53 o 
   4   5   4      828.67      736.07      8.63 o 
   5   5   4      459.49      436.78      5.95 o 
   6   5   4      186.56      177.66      5.09 o 
   7   5   4       82.59       75.85      3.76 o 
   8   5   4       89.35       93.18      4.31 o 
   9   5   4      175.21      175.48      5.89 o 
  10   5   4      166.23      160.33      6.19 o 
  11   5   4       56.35       51.94      6.42 o 
  -5   6   4      131.68      119.73      8.44 o 
  -4   6   4      397.68      356.50      9.30 o 
  -3   6   4       89.25      105.45     10.50 o 
  -2   6   4       10.48        8.17      3.33 o 
  -1   6   4        8.22        5.98      1.87 o 
   0   6   4      397.12      392.30      8.04 o 
   1   6   4      692.87      671.21      8.62 o 
   2   6   4      577.50      540.15      7.32 o 
   3   6   4      872.60      888.12     10.40 o 
   4   6   4     1078.85     1060.40     15.47 o 
   5   6   4       12.46       13.99      2.05 o 
   6   6   4      409.98      412.09      8.52 o 
   7   6   4        4.57        8.62      2.98 o 
   8   6   4      445.82      405.06      9.13 o 
   9   6   4      253.05      257.68      7.50 o 
  10   6   4      193.70      196.12      7.00 o 
  11   6   4        3.42        0.80      3.26 o 
  -4   7   4        0.25        0.74      2.33 o 
  -3   7   4        4.18        4.08      2.36 o 
  -2   7   4        4.05        2.24      2.13 o 
  -1   7   4       82.87       76.31      4.14 o 
   0   7   4      729.58      712.78     12.31 o 
   1   7   4        8.25        6.08      1.75 o 
   2   7   4      586.05      577.62      8.05 o 
   3   7   4       96.69       93.52      4.11 o 
   4   7   4      248.33      267.89      6.74 o 
   5   7   4       18.34       22.97      2.59 o 
   6   7   4      173.28      174.02      5.62 o 
   7   7   4        2.26        4.76      4.22 o 
   8   7   4      129.51      132.01      5.39 o 
   9   7   4      257.12      234.46      7.42 o 
  10   7   4       89.37       82.16      9.04 o 
  11   7   4        4.74        4.95      2.78 o 
  -3   8   4       23.23       25.58      3.46 o 
  -2   8   4      101.72       99.14      5.10 o 
  -1   8   4      178.76      187.97     12.13 o 
   0   8   4      233.67      229.78      6.69 o 
   1   8   4      197.04      189.90      5.83 o 
   2   8   4       32.96       30.78      2.79 o 
   3   8   4       16.20       13.92      2.47 o 
   4   8   4      590.65      583.21     11.09 o 
   5   8   4      243.59      244.07      6.87 o 
   6   8   4      409.32      392.36     13.76 o 
   7   8   4       93.51       89.35      4.61 o 
   8   8   4       10.77       11.06      2.75 o 
   9   8   4        7.40        5.10      2.68 o 
  10   8   4       56.82       60.07      4.69 o 
  11   8   4       25.00       27.20      3.96 o 
  -2   9   4       17.99       20.99      3.36 o 
  -1   9   4       87.80       91.49      8.08 o 
   0   9   4        0.41       -1.83      1.97 o 
   1   9   4       15.18       19.08      4.33 o 
   2   9   4       74.86       86.16      7.09 o 
   3   9   4      197.51      197.59      7.41 o 
   4   9   4      298.80      285.57     10.64 o 
   5   9   4      803.86      809.58     14.53 o 
   6   9   4      255.59      257.63      7.66 o 
   7   9   4      115.70      108.73      9.33 o 
   8   9   4        0.73        5.33      2.83 o 
   9   9   4       95.20       99.81      5.74 o 
  10   9   4       61.97       69.23      6.67 o 
   0  10   4        1.89        4.82      3.90 o 
   1  10   4        5.00        3.97      3.76 o 
   2  10   4       31.90       38.01      5.67 o 
   3  10   4       79.52       87.23      7.73 o 
   4  10   4       69.28       66.21      4.46 o 
   5  10   4        1.40        6.67      2.74 o 
   6  10   4       59.34       51.28      4.18 o 
   7  10   4        3.17        0.93      2.52 o 
   8  10   4        6.75        0.99      2.69 o 
   9  10   4       24.51       23.39      3.82 o 
   2  11   4        4.95        3.47      4.11 o 
   3  11   4        7.63        8.23      4.40 o 
   4  11   4        9.55        8.94      4.75 o 
   5  11   4       21.37       18.45      3.33 o 
   6  11   4       11.23       22.93      3.71 o 
   7  11   4       19.52       19.36      5.50 o 
   8  11   4       91.14      104.87      6.19 o 
  -4 -10   5       28.75       42.19      6.45 o 
  -3 -10   5        0.27        1.70      4.11 o 
  -2 -10   5        0.15        1.77      4.25 o 
  -6  -9   5        1.03        0.56      3.40 o 
  -5  -9   5       51.68       51.45      4.63 o 
  -4  -9   5        0.64        3.98      2.81 o 
  -3  -9   5       55.38       59.36      6.52 o 
  -2  -9   5       68.65       70.49      6.74 o 
  -1  -9   5       16.85       21.70      4.68 o 
   0  -9   5       10.12        4.61      3.90 o 
  -7  -8   5       11.38       11.65      3.31 o 
  -6  -8   5        3.55        3.18      4.11 o 
  -5  -8   5      115.72      115.91      5.68 o 
  -4  -8   5       86.05       93.24      5.10 o 
  -3  -8   5      230.23      240.19     11.10 o 
  -2  -8   5       98.01      111.32      5.21 o 
  -1  -8   5       44.44       46.31      5.46 o 
   0  -8   5       19.75       16.17      3.97 o 
   1  -8   5        0.63       -1.60      1.97 o 
   2  -8   5       51.85       47.73      5.46 o 
   3  -8   5       40.45       50.63      5.89 o 
  -8  -7   5       20.36       22.47      5.96 o 
  -7  -7   5       62.21       60.97      5.53 o 
  -6  -7   5        1.08       -1.31      2.43 o 
  -5  -7   5       68.92       66.89      4.39 o 
  -4  -7   5      126.66      122.65      5.28 o 
  -3  -7   5       19.97       19.06      2.77 o 
  -2  -7   5       95.14       91.59      4.59 o 
  -1  -7   5       13.00       11.74      2.42 o 
   0  -7   5       29.12       27.88      2.79 o 
   1  -7   5      155.79      161.72      5.59 o 
   2  -7   5       31.73       34.61      4.40 o 
   3  -7   5       70.11       71.06      6.17 o 
   4  -7   5       49.42       51.84      5.82 o 
  -8  -6   5      222.41      204.50      7.63 o 
  -7  -6   5       28.51       36.26      3.83 o 
  -6  -6   5      285.10      299.67      8.27 o 
  -5  -6   5       96.37       98.38      4.71 o 
  -4  -6   5       34.35       34.55      3.15 o 
  -3  -6   5        4.41        2.99      2.06 o 
  -2  -6   5       46.84       51.79      3.55 o 
  -1  -6   5      252.47      240.54      8.12 o 
   0  -6   5      169.59      172.43      4.29 o 
   1  -6   5      288.36      293.71      7.16 o 
   2  -6   5      115.37      119.63      7.02 o 
   3  -6   5       35.38       38.08      4.54 o 
   4  -6   5        0.50        1.21      2.77 o 
   5  -6   5        0.05        2.77      3.19 o 
   6  -6   5        0.48       -0.28      3.47 o 
  -8  -5   5      163.99      152.68      9.57 o 
  -7  -5   5       30.50       34.67      3.56 o 
  -6  -5   5      595.72      597.61     25.92 o 
  -5  -5   5       11.25       10.84      2.25 o 
  -4  -5   5        3.88        3.71      1.98 o 
  -3  -5   5       96.91      105.71      3.27 o 
  -2  -5   5      366.95      381.74      6.26 o 
  -1  -5   5       21.42       25.05      1.85 o 
   0  -5   5      167.74      163.75      3.94 o 
   1  -5   5      261.30      268.10      8.13 o 
   2  -5   5      340.99      333.90      5.83 o 
   3  -5   5       17.12       19.14      2.38 o 
   4  -5   5      199.32      208.56      9.08 o 
   5  -5   5      126.20      131.55      7.73 o 
   6  -5   5       82.19       82.19      6.88 o 
   7  -5   5       18.49       23.19      4.96 o 
  -9  -4   5       48.26       27.94      6.10 o 
  -8  -4   5       45.82       52.48      6.45 o 
  -7  -4   5       34.84       33.88      3.86 o 
  -6  -4   5      113.41      130.38      5.29 o 
  -5  -4   5        3.20        4.51      1.93 o 
  -4  -4   5       91.71       85.72      3.32 o 
  -3  -4   5     1383.45     1417.62     15.60 o 
  -2  -4   5      450.02      422.67      6.35 o 
  -1  -4   5      474.58      442.62      6.47 o 
   0  -4   5       27.49       22.39      1.60 o 
   1  -4   5        3.66        4.08      1.14 o 
   2  -4   5       67.58       61.91      4.48 o 
   3  -4   5        8.25       10.99      1.49 o 
   4  -4   5      191.86      194.64      5.63 o 
   5  -4   5       96.63      112.47      6.81 o 
   6  -4   5      177.86      160.84      8.58 o 
   7  -4   5      101.35      108.57      7.80 o 
  -8  -3   5       16.48        9.08      4.40 o 
  -7  -3   5        4.87        2.98      3.12 o 
  -6  -3   5       87.01       87.09      4.33 o 
  -5  -3   5      122.57      124.13      4.66 o 
  -4  -3   5      706.28      665.02      8.94 o 
  -3  -3   5     2564.04     2619.15     31.53 o 
  -2  -3   5      789.22      728.58      9.00 o 
  -1  -3   5      647.41      642.58      8.02 o 
   0  -3   5       47.03       61.32      2.73 o 
   1  -3   5     1910.58     1979.20     58.06 o 
   2  -3   5        9.95        7.22      1.87 o 
   3  -3   5      372.78      347.53      5.55 o 
   4  -3   5      345.34      353.15      5.86 o 
   5  -3   5       45.95       51.28      3.09 o 
   6  -3   5      112.83      129.35      7.38 o 
   7  -3   5       16.17       16.74      4.18 o 
   8  -3   5      248.10      239.48     11.06 o 
  -8  -2   5        6.48        5.18      3.76 o 
  -7  -2   5       17.21       23.68      2.81 o 
  -6  -2   5       38.28       50.49      3.32 o 
  -5  -2   5      227.52      243.00      5.06 o 
  -4  -2   5      384.03      380.94      6.58 o 
  -3  -2   5        4.84       10.15      1.27 o 
  -2  -2   5      349.45      342.61      5.25 o 
  -1  -2   5      230.66      219.08      3.78 o 
   0  -2   5        2.58        3.98      0.80 o 
   1  -2   5     2819.68     2923.96     26.91 o 
   2  -2   5     1878.73     1839.69     18.24 o 
   3  -2   5      320.93      308.71      4.78 o 
   4  -2   5      137.53      127.38      3.15 o 
   5  -2   5      163.18      152.44      3.72 o 
   6  -2   5        3.80        3.97      1.80 o 
   7  -2   5       24.37       28.30      4.33 o 
   8  -2   5      350.16      378.34     13.26 o 
   9  -2   5       24.97       32.62      5.18 o 
  -8  -1   5      158.01      152.97      9.57 o 
  -7  -1   5      263.10      242.41      7.15 o 
  -6  -1   5       14.66        8.00      2.08 o 
  -5  -1   5      804.36      827.69     13.53 o 
  -4  -1   5      113.94      122.58      9.36 o 
  -3  -1   5      477.81      504.76      7.01 o 
  -2  -1   5      266.47      263.91      4.44 o 
  -1  -1   5       97.50       79.22      1.95 o 
   0  -1   5      273.10      253.25      3.71 o 
   1  -1   5     2671.90     2701.39     30.21 o 
   2  -1   5     2546.89     2621.20     31.19 o 
   3  -1   5      380.38      389.14      7.28 o 
   4  -1   5        5.05        5.06      0.94 o 
   5  -1   5      182.68      198.43      6.20 o 
   6  -1   5      154.65      158.06      6.68 o 
   7  -1   5      100.13      111.85      4.51 o 
   8  -1   5        6.52       12.98      3.33 o 
   9  -1   5       57.35       68.58      6.10 o 
  -8   0   5      187.27      194.42      7.17 o 
  -7   0   5      212.07      217.50      9.75 o 
  -6   0   5       11.27        4.20      1.96 o 
  -5   0   5     1187.52     1127.14     20.78 o 
  -4   0   5      448.80      460.68      8.85 o 
  -3   0   5      219.59      199.97      3.39 o 
  -2   0   5     1846.19     1829.26     18.53 o 
  -1   0   5     1052.16     1023.96     10.75 o 
   0   0   5     1903.69     1839.98     21.36 o 
   1   0   5      117.60      103.88      3.08 o 
   2   0   5      890.61     1005.53     13.51 o 
   3   0   5      124.74      123.28      3.53 o 
   4   0   5       61.20       60.70      1.93 o 
   5   0   5     1386.45     1433.48     15.15 o 
   6   0   5      638.19      607.04      8.18 o 
   7   0   5      560.49      556.49      8.56 o 
   8   0   5      388.98      394.66      8.57 o 
   9   0   5        0.24        0.43      2.48 o 
  10   0   5       20.74       21.98      4.47 o 
  -8   1   5       68.02       59.48      4.74 o 
  -7   1   5        9.54        9.77      2.65 o 
  -6   1   5        3.16        4.21      2.03 o 
  -5   1   5       14.71       11.58      2.25 o 
  -4   1   5      639.33      640.39     11.31 o 
  -3   1   5     1028.59     1084.76     12.30 o 
  -2   1   5      293.99      289.69      4.66 o 
  -1   1   5     1809.59     1928.51     19.13 o 
   0   1   5        3.94        9.34      0.89 o 
   1   1   5       59.04       56.49      1.66 o 
   2   1   5       77.31       73.10      2.61 o 
   3   1   5      123.05      113.04      2.23 o 
   4   1   5      983.24      939.50     12.12 o 
   5   1   5     2989.57     3051.13     29.06 o 
   6   1   5      956.17      974.85     11.36 o 
   7   1   5      222.21      212.82      4.50 o 
   8   1   5      129.43      135.01      3.91 o 
   9   1   5       20.40       17.12      2.61 o 
  10   1   5       22.52       25.46      4.40 o 
  -7   2   5       10.61       10.13      3.62 o 
  -6   2   5       28.04       26.43      3.13 o 
  -5   2   5      414.67      414.93      9.39 o 
  -4   2   5      415.54      416.70      8.87 o 
  -3   2   5      149.18      145.80      6.24 o 
  -2   2   5      255.60      244.44     11.52 o 
  -1   2   5     1971.51     2214.91     21.72 o 
   0   2   5      822.65      899.76      9.94 o 
   1   2   5      130.60      100.44      2.30 o 
   2   2   5     1529.19     1468.85     14.69 o 
   3   2   5      556.08      562.50     11.67 o 
   4   2   5      556.35      566.86      6.90 o 
   5   2   5       50.93       67.86      2.20 o 
   6   2   5        8.43        7.44      1.74 o 
   7   2   5        0.38       -1.40      1.09 o 
   8   2   5      220.33      227.03      5.22 o 
   9   2   5       33.29       29.56      2.28 o 
  10   2   5      237.54      236.50     10.28 o 
  -7   3   5       13.42       19.78      4.01 o 
  -6   3   5      111.30      100.47      5.24 o 
  -5   3   5      132.66      132.56      8.62 o 
  -4   3   5      134.65      142.86      5.31 o 
  -3   3   5      323.72      317.78      7.44 o 
  -2   3   5      130.35      125.85      4.24 o 
  -1   3   5      316.57      285.55      6.21 o 
   0   3   5     1544.14     1534.75     15.70 o 
   1   3   5     3587.96     3700.84     34.41 o 
   2   3   5     1320.16     1309.16     13.53 o 
   3   3   5       65.53       47.24      2.21 o 
   4   3   5      575.47      585.46      7.20 o 
   5   3   5       22.77       24.49      1.86 o 
   6   3   5      353.21      363.97      5.58 o 
   7   3   5      431.68      412.10      6.38 o 
   8   3   5      303.34      304.34      5.58 o 
   9   3   5      202.54      219.27      9.15 o 
  -6   4   5      130.67      147.51      6.57 o 
  -5   4   5       80.03       82.49     10.64 o 
  -4   4   5       15.35       11.91      2.46 o 
  -3   4   5       13.75       11.88      2.25 o 
  -2   4   5      169.11      153.16      5.01 o 
  -1   4   5      751.19      736.99     17.09 o 
   0   4   5     1457.08     1412.78     14.88 o 
   1   4   5     2584.14     2610.86     25.21 o 
   2   4   5      724.50      712.76      8.50 o 
   3   4   5       48.17       65.59      2.20 o 
   4   4   5      914.09     1006.40     11.15 o 
   5   4   5        4.00        3.23      0.96 o 
   6   4   5      937.97      976.18     11.26 o 
   7   4   5      941.41      948.51     11.30 o 
   8   4   5      550.83      542.09     12.73 o 
   9   4   5      181.28      170.64      5.77 o 
  10   4   5        1.87        1.73      2.18 o 
  11   4   5       17.84       23.61      5.04 o 
  -5   5   5        4.73        6.44      2.77 o 
  -4   5   5       36.28       28.51      3.33 o 
  -3   5   5      229.34      235.30      6.97 o 
  -2   5   5       88.49       70.49      3.86 o 
  -1   5   5      118.81      116.57      4.36 o 
   0   5   5      484.06      494.25     13.08 o 
   1   5   5      398.47      396.39      7.30 o 
   2   5   5      472.18      543.05      7.20 o 
   3   5   5       21.47       24.92      2.02 o 
   4   5   5      695.13      646.70      8.82 o 
   5   5   5     1321.56     1276.78     13.80 o 
   6   5   5     1106.65     1059.93     15.61 o 
   7   5   5       22.05       21.74      2.45 o 
   8   5   5      447.07      455.88      9.49 o 
   9   5   5        6.36        8.04      2.38 o 
  10   5   5       10.38       10.49      2.61 o 
  11   5   5       49.85       42.34      4.01 o 
  -4   6   5       94.55       92.98      6.74 o 
  -3   6   5      163.93      160.77      6.14 o 
  -2   6   5       90.62       89.98      4.53 o 
  -1   6   5       78.73       84.15      4.14 o 
   0   6   5       19.05       12.19      2.84 o 
   1   6   5       29.51       35.66      2.11 o 
   2   6   5      320.96      326.89      5.40 o 
   3   6   5      372.26      362.66      5.70 o 
   4   6   5      891.22      920.05     10.81 o 
   5   6   5      224.17      220.29      5.84 o 
   6   6   5      204.85      201.58      5.68 o 
   7   6   5      147.74      148.46      5.16 o 
   8   6   5      445.57      443.10      9.59 o 
   9   6   5       14.17       15.66      2.81 o 
  10   6   5      167.95      173.41      6.44 o 
  11   6   5       68.13       67.67     12.30 o 
  -4   7   5      100.84      118.02     11.38 o 
  -3   7   5      233.02      219.65      7.49 o 
  -2   7   5      120.42      115.78      5.39 o 
  -1   7   5       11.26        5.45      3.90 o 
   0   7   5      385.02      365.25      8.31 o 
   1   7   5      191.31      195.51      7.94 o 
   2   7   5        1.76        2.79      1.29 o 
   3   7   5      392.78      397.08      7.90 o 
   4   7   5      108.30      105.97      4.50 o 
   5   7   5      829.69      800.27     13.31 o 
   6   7   5       44.27       48.24      5.14 o 
   7   7   5      106.98      107.08      4.71 o 
   8   7   5       47.04       49.44      3.58 o 
   9   7   5      722.70      693.13     13.41 o 
  10   7   5      224.47      235.83      7.80 o 
  11   7   5       81.18       72.69      5.14 o 
  -3   8   5        0.94        1.79      2.50 o 
  -2   8   5        8.09        6.54      2.50 o 
  -1   8   5       35.01       36.73      3.57 o 
   0   8   5      123.86      131.21      8.58 o 
   1   8   5      420.23      408.28     10.99 o 
   2   8   5       35.45       36.61      2.91 o 
   3   8   5      176.13      158.95      7.73 o 
   4   8   5      211.47      196.11      6.07 o 
   5   8   5        6.22        2.64      2.20 o 
   6   8   5       24.74       28.35      3.55 o 
   7   8   5       59.81       66.89      4.24 o 
   8   8   5      310.25      325.40      8.62 o 
   9   8   5      234.71      219.86      7.34 o 
  10   8   5       99.35      100.70      5.59 o 
  11   8   5       15.75        9.40      3.31 o 
  -1   9   5       46.91       54.53      4.31 o 
   0   9   5       79.94       83.64      4.73 o 
   1   9   5      257.81      251.54     11.35 o 
   2   9   5       89.92       81.91      6.88 o 
   3   9   5        0.68        1.06      3.40 o 
   4   9   5       28.22       30.42      3.23 o 
   5   9   5      377.49      383.11     12.16 o 
   6   9   5        8.27        2.88      2.33 o 
   7   9   5       48.88       49.08      6.60 o 
   8   9   5       25.79       28.56      4.43 o 
   9   9   5        2.84       -3.33      2.87 o 
  10   9   5       11.15       12.26      3.36 o 
   0  10   5       57.97       44.96      6.45 o 
   1  10   5        0.81        1.49      3.62 o 
   2  10   5        2.24        2.69      3.55 o 
   3  10   5       58.12       61.34      6.88 o 
   5  10   5      100.01       89.03      4.95 o 
   6  10   5       88.08       96.00      5.33 o 
   7  10   5       98.21       95.28      5.39 o 
   8  10   5        8.67        9.95      3.11 o 
   9  10   5        1.85        3.24      2.92 o 
   2  11   5        2.37        5.11      4.47 o 
   3  11   5       19.01       13.62      5.32 o 
   4  11   5       37.04       26.10      5.60 o 
   5  11   5      102.91      114.81      8.65 o 
   6  11   5       87.49       72.36      7.41 o 
   7  11   5       15.57       10.89      3.51 o 
   8  11   5        6.37        6.69      3.35 o 
  -5  -9   6        4.46        1.56      4.40 o 
  -4  -9   6       42.11       39.64      6.24 o 
  -3  -9   6        0.02       -0.57      3.55 o 
  -2  -9   6        0.09       -3.90      3.40 o 
  -1  -9   6        1.97        1.28      3.69 o 
  -6  -8   6       62.57       60.40      4.89 o 
  -5  -8   6        8.98        8.08      4.75 o 
  -4  -8   6        0.01       -1.99      3.83 o 
  -3  -8   6       36.58       40.56      5.96 o 
  -2  -8   6       58.13       55.88      6.10 o 
  -1  -8   6        5.74       10.21      3.97 o 
   0  -8   6       79.88       83.11      7.09 o 
   1  -8   6       46.26       44.75      9.43 o 
   2  -8   6        7.55        7.80      3.97 o 
   3  -8   6        0.19       -3.40      3.40 o 
  -7  -7   6        0.39       -3.06      2.67 o 
  -6  -7   6      129.60      118.51      7.87 o 
  -5  -7   6        0.47       -1.28      2.27 o 
  -4  -7   6       62.03       60.45      4.25 o 
  -3  -7   6      119.09      119.71      7.80 o 
  -2  -7   6      383.11      360.25     13.05 o 
  -1  -7   6        4.25        3.40      3.33 o 
   0  -7   6       43.88       44.38      3.39 o 
   1  -7   6        0.24        1.61      3.33 o 
   2  -7   6        6.57        4.95      3.05 o 
   3  -7   6       20.75       22.69      4.40 o 
   4  -7   6        5.83        8.86      3.97 o 
  -8  -6   6        8.09       10.42      4.11 o 
  -7  -6   6       10.55       10.92      3.21 o 
  -6  -6   6       44.78       42.49      3.93 o 
  -5  -6   6        0.63        1.99      2.28 o 
  -4  -6   6       66.52       75.43      5.50 o 
  -3  -6   6       97.93       95.18      4.58 o 
  -2  -6   6       37.63       42.45      3.30 o 
  -1  -6   6       53.99       53.44      5.60 o 
   0  -6   6        0.44       -1.08      1.70 o 
   1  -6   6       19.55       19.37      2.49 o 
   2  -6   6      103.06      112.80      6.35 o 
   3  -6   6      286.13      306.69      8.00 o 
   4  -6   6       46.98       53.12      5.67 o 
   5  -6   6       17.62       29.43      5.25 o 
  -8  -5   6       30.29       30.64      5.67 o 
  -7  -5   6      192.56      196.51      7.15 o 
  -6  -5   6      215.99      229.81     11.24 o 
  -5  -5   6       91.26       89.17      4.64 o 
  -4  -5   6      129.86      129.32      6.03 o 
  -3  -5   6      297.11      288.24     11.59 o 
  -2  -5   6        5.80        9.77      1.58 o 
  -1  -5   6        3.58        1.87      2.84 o 
   0  -5   6      173.44      167.34      5.23 o 
   1  -5   6      516.18      525.15     10.08 o 
   2  -5   6      353.61      361.10     17.70 o 
   3  -5   6      220.78      208.01      7.84 o 
   4  -5   6       90.52       98.36      6.74 o 
   5  -5   6        5.03        6.88      3.62 o 
   6  -5   6        2.50       -1.42      3.19 o 
  -8  -4   6       58.29       61.13      7.02 o 
  -6  -4   6      160.04      166.17      6.09 o 
  -5  -4   6      648.82      681.57     12.56 o 
  -4  -4   6       98.90       98.25      3.37 o 
  -3  -4   6      271.95      249.64      5.02 o 
  -2  -4   6      184.60      192.60      4.24 o 
  -1  -4   6       89.19       91.24      2.93 o 
   0  -4   6      139.17      133.94      3.41 o 
   1  -4   6       16.41       11.35      6.94 o 
   2  -4   6      720.83      724.14     12.28 o 
   3  -4   6      103.92      105.65      5.50 o 
   4  -4   6       15.21       14.90      2.20 o 
   5  -4   6        1.51        0.14      2.62 o 
   6  -4   6       85.37       91.13      6.95 o 
   7  -4   6      165.74      181.05      9.86 o 
  -8  -3   6       57.01       59.71      6.88 o 
  -7  -3   6      102.54      104.25      7.59 o 
  -6  -3   6        9.71        7.30      3.19 o 
  -5  -3   6        5.64        4.33      1.47 o 
  -4  -3   6       72.55       72.68      2.97 o 
  -3  -3   6       77.76       73.54      3.66 o 
  -2  -3   6      490.47      487.71      7.07 o 
  -1  -3   6       37.69       39.46      2.40 o 
   0  -3   6       28.63       27.68      1.64 o 
   1  -3   6      139.23      139.00      3.11 o 
   2  -3   6       98.68      111.79      4.15 o 
   3  -3   6        4.14        2.84      2.27 o 
   4  -3   6        1.90        1.06      1.58 o 
   5  -3   6       43.03       51.42      3.29 o 
   6  -3   6      514.69      498.75     14.96 o 
   7  -3   6      296.44      290.33     11.84 o 
   8  -3   6       36.32       31.91      5.32 o 
  -8  -2   6       55.34       46.59      6.24 o 
  -7  -2   6       75.56       65.60      6.52 o 
  -6  -2   6       72.42       67.73      3.99 o 
  -5  -2   6      164.05      154.13      4.24 o 
  -4  -2   6      638.33      635.56      8.92 o 
  -3  -2   6      709.32      682.09      9.07 o 
  -2  -2   6     1841.62     1801.02     21.07 o 
  -1  -2   6      565.28      544.59      7.23 o 
   0  -2   6      170.94      153.25      5.29 o 
   1  -2   6     3683.58     3776.21     57.13 o 
   2  -2   6     8924.60     8974.79    102.19 o 
   3  -2   6      117.23       96.05      3.71 o 
   4  -2   6      337.27      339.57      7.32 o 
   5  -2   6      198.92      207.01      5.79 o 
   6  -2   6       30.19       40.23      5.28 o 
   7  -2   6       39.94       47.94      5.18 o 
   8  -2   6       24.16       18.58      4.40 o 
   9  -2   6        0.62        2.41      3.90 o 
  -8  -1   6        6.94        6.81      4.11 o 
  -7  -1   6        1.36        2.23      2.25 o 
  -6  -1   6       40.19       30.09      3.08 o 
  -5  -1   6      164.61      170.75      5.64 o 
  -4  -1   6      799.10      783.11     10.28 o 
  -3  -1   6     1471.65     1406.10     15.54 o 
  -2  -1   6      514.58      467.87      5.89 o 
  -1  -1   6      498.84      459.14      6.36 o 
   0  -1   6       35.35       32.17      3.48 o 
   1  -1   6       13.53       10.15      1.46 o 
   2  -1   6     2403.32     2482.43     30.24 o 
   3  -1   6      278.81      255.91      5.81 o 
   4  -1   6      461.05      427.73      8.15 o 
   5  -1   6      852.46      828.82     26.66 o 
   6  -1   6       27.85       25.57      2.47 o 
   7  -1   6       15.04       14.39      2.24 o 
   8  -1   6       12.49       12.76      3.62 o 
   9  -1   6      100.20      102.83      7.45 o 
  -7   0   6       78.29       79.41      8.19 o 
  -6   0   6       66.03       72.57      4.34 o 
  -5   0   6      227.56      245.70      6.87 o 
  -4   0   6      397.81      425.42     11.31 o 
  -3   0   6       18.76       19.29      1.77 o 
  -2   0   6      451.11      468.28      8.15 o 
  -1   0   6        6.90        4.75      1.19 o 
   0   0   6        1.88        1.37      0.70 o 
   1   0   6      396.97      392.48      7.17 o 
   2   0   6       48.20       31.04      2.05 o 
   3   0   6     1515.27     1464.64     19.17 o 
   4   0   6      729.59      708.73     11.13 o 
   5   0   6      123.62      130.53      3.07 o 
   6   0   6      486.69      510.50      9.43 o 
   7   0   6       10.81       10.60      2.03 o 
   8   0   6       98.70       93.18      6.31 o 
   9   0   6        2.21        0.35      2.98 o 
  10   0   6       80.42       75.31      6.74 o 
  -7   1   6      177.64      180.82      6.87 o 
  -6   1   6      238.32      235.61      7.84 o 
  -5   1   6        1.27       -1.31      1.70 o 
  -4   1   6       15.53       16.76      3.05 o 
  -3   1   6       23.93       25.62      2.32 o 
  -2   1   6       70.53       57.35      2.27 o 
  -1   1   6      791.35      777.73      9.37 o 
   0   1   6     2288.36     2280.95     31.24 o 
   1   1   6     1539.79     1450.24     16.21 o 
   2   1   6      150.17      139.57      4.25 o 
   3   1   6       13.39       13.68      1.02 o 
   4   1   6      306.29      310.17      7.64 o 
   5   1   6      292.26      271.94      5.92 o 
   6   1   6     1686.61     1727.29     18.10 o 
   7   1   6      554.26      531.62      7.78 o 
   8   1   6      234.52      231.16      6.34 o 
   9   1   6       26.76       27.94      4.40 o 
  10   1   6       14.67       12.98      4.11 o 
  -7   2   6       99.67      107.62      5.86 o 
  -6   2   6        1.52       -0.77      2.25 o 
  -5   2   6        8.01        6.63      2.36 o 
  -4   2   6       81.30       82.66      4.26 o 
  -3   2   6      141.65      147.03      4.93 o 
  -2   2   6      524.90      521.82      9.47 o 
  -1   2   6      832.63      801.24      9.61 o 
   0   2   6     2131.42     2210.96     21.84 o 
   1   2   6      951.66      996.96     10.96 o 
   2   2   6       43.04       39.34      1.93 o 
   3   2   6        0.40        0.04      0.71 o 
   4   2   6      578.10      606.91      7.39 o 
   5   2   6      566.44      544.22      7.08 o 
   6   2   6     1310.53     1330.39     14.51 o 
   7   2   6      751.57      761.69     10.81 o 
   8   2   6      394.63      408.93      6.87 o 
   9   2   6      202.25      218.48      9.82 o 
  -6   3   6       13.53       17.43      3.83 o 
  -5   3   6      103.10      106.76      6.63 o 
  -4   3   6      386.58      380.42      9.03 o 
  -3   3   6     1528.63     1512.73     21.61 o 
  -2   3   6      117.39      115.30      4.82 o 
  -1   3   6      335.40      318.81      6.84 o 
   0   3   6        9.89        8.53      1.17 o 
   1   3   6       95.67      118.64      4.78 o 
   2   3   6       47.17       62.07      2.11 o 
   3   3   6       25.27       27.74      1.48 o 
   4   3   6      167.46      202.65      5.92 o 
   5   3   6      861.13      850.73      9.93 o 
   6   3   6      182.22      167.12      3.65 o 
   7   3   6      120.60      115.33      3.41 o 
   8   3   6       26.64       27.46      2.05 o 
   9   3   6       67.82       67.41      8.97 o 
  10   3   6        0.82       -0.07      3.19 o 
  -6   4   6        3.18        0.77      2.53 o 
  -5   4   6      100.75       94.05      5.08 o 
  -4   4   6      348.54      341.63      8.87 o 
  -3   4   6       24.82       31.63      3.90 o 
  -2   4   6      190.66      182.29     11.17 o 
  -1   4   6        1.09        0.65      2.38 o 
   0   4   6       48.67       51.95      3.79 o 
   1   4   6      480.92      483.30      9.46 o 
   2   4   6     1018.81      999.82     11.31 o 
   3   4   6     1816.68     1755.76     17.96 o 
   4   4   6      238.79      195.56      3.84 o 
   5   4   6      204.34      219.76      4.17 o 
   6   4   6       16.67       17.63      1.55 o 
   7   4   6      240.75      239.66      4.76 o 
   8   4   6      367.47      347.37     11.52 o 
   9   4   6      299.26      277.49      7.31 o 
  10   4   6      189.98      182.43      7.45 o 
  -5   5   6       19.42       21.10      3.53 o 
  -4   5   6       76.81       70.04      8.26 o 
  -3   5   6       31.13       20.42      2.91 o 
  -2   5   6      259.33      243.64      6.92 o 
  -1   5   6      202.53      189.73      5.69 o 
   0   5   6      610.68      598.23     10.48 o 
   1   5   6     1471.49     1414.53     15.32 o 
   2   5   6     1671.67     1721.25     17.96 o 
   3   5   6      298.03      296.88      5.03 o 
   4   5   6        7.65        9.85      1.32 o 
   5   5   6       69.60       66.53      3.10 o 
   6   5   6        5.80        6.81      1.31 o 
   7   5   6      222.21      227.18      6.09 o 
   8   5   6        2.94        0.81      1.82 o 
   9   5   6      831.60      798.23     14.03 o 
  10   5   6      148.91      136.44      5.63 o 
  11   5   6       25.78       22.59      3.40 o 
  -4   6   6        3.11        0.71      2.41 o 
  -3   6   6       21.20       15.90      2.96 o 
  -2   6   6      159.64      170.90      6.10 o 
  -1   6   6      152.44      148.74      5.36 o 
   0   6   6      549.12      548.36     14.22 o 
   1   6   6       42.03       44.82      3.03 o 
   2   6   6      639.13      631.63      8.53 o 
   3   6   6       38.03       42.15      2.16 o 
   4   6   6       25.83       21.36      1.69 o 
   5   6   6      664.39      669.05     11.45 o 
   6   6   6      488.36      475.45      9.34 o 
   7   6   6      186.35      189.30      5.83 o 
   8   6   6        6.71        4.00      2.10 o 
   9   6   6      296.19      310.46      8.18 o 
  10   6   6        7.44        7.90      2.68 o 
  11   6   6       22.44       26.39      3.58 o 
  -3   7   6       35.25       35.31      3.77 o 
  -2   7   6       86.51       80.42      5.46 o 
  -1   7   6      115.63      120.08     17.06 o 
   0   7   6      186.87      197.10     11.77 o 
   1   7   6       34.83       39.62      5.92 o 
   2   7   6      134.02      124.87      3.55 o 
   3   7   6       16.80       17.61      1.78 o 
   4   7   6       58.02       59.18      3.55 o 
   5   7   6     1483.57     1432.31     20.58 o 
   6   7   6      337.16      342.92     20.28 o 
   7   7   6      261.62      259.57      7.14 o 
   8   7   6       72.51       73.46      5.00 o 
   9   7   6       42.88       40.36      3.75 o 
  10   7   6        0.18        0.54      2.53 o 
  11   7   6       93.62       91.58      5.44 o 
  -2   8   6       65.76       69.15      4.79 o 
  -1   8   6       27.94       29.39      3.39 o 
   0   8   6        5.38        3.54      2.23 o 
   1   8   6       73.14       65.55      5.64 o 
   2   8   6       19.59       25.04      2.74 o 
   3   8   6       75.80       80.71      7.02 o 
   4   8   6      277.80      263.93     11.81 o 
   5   8   6       23.68       22.74      2.92 o 
   6   8   6      315.78      274.44      7.57 o 
   7   8   6        5.01        6.90      2.41 o 
   8   8   6        1.44        3.42      2.29 o 
   9   8   6      103.55      101.34      5.34 o 
  10   8   6      116.05      112.15      5.87 o 
  11   8   6       73.40       75.56      5.26 o 
  -1   9   6        1.65        3.93      2.69 o 
   0   9   6       64.72       57.19      4.20 o 
   1   9   6      136.91      152.04      8.94 o 
   2   9   6      185.16      201.83     10.07 o 
   3   9   6      196.03      201.26      9.64 o 
   4   9   6       51.61       51.90      7.62 o 
   5   9   6        8.69        3.77      5.11 o 
   6   9   6       94.26       79.03      9.25 o 
   7   9   6        0.25        3.14      2.38 o 
   8   9   6      105.53      109.12      5.64 o 
   9   9   6       71.12       85.96      5.36 o 
  10   9   6      141.91      123.93      6.28 o 
   1  10   6       41.17       51.13      6.45 o 
   3  10   6       32.97       29.36      5.53 o 
   4  10   6       27.01       27.52      5.11 o 
   5  10   6       17.56       22.28      3.23 o 
   6  10   6       33.86       36.87      5.96 o 
   7  10   6       20.12       24.24      3.68 o 
   8  10   6        9.39        9.73      3.97 o 
   9  10   6       69.91       70.63      5.22 o 
   3  11   6        0.02        2.91      4.33 o 
   4  11   6       32.40       35.74      6.24 o 
   5  11   6       33.96       23.90      5.53 o 
   6  11   6       85.39       82.39      7.91 o 
   7  11   6       82.27       85.84      5.74 o 
   8  11   6       11.92       15.89      3.75 o 
  -3  -9   7       30.23       24.61      5.82 o 
  -2  -9   7       24.12       24.54      5.53 o 
  -1  -9   7        2.58        3.40      4.33 o 
  -5  -8   7       45.78       54.96      6.95 o 
  -4  -8   7       27.85       22.62      5.46 o 
  -3  -8   7       40.26       38.51      5.96 o 
  -2  -8   7        1.52        0.43      3.83 o 
  -1  -8   7       15.52       14.61      4.47 o 
   0  -8   7        5.59        1.35      3.76 o 
   1  -8   7       31.28       26.37      9.43 o 
   2  -8   7       26.57       21.91      4.47 o 
  -6  -7   7       76.72       77.72      7.73 o 
  -5  -7   7       26.44       41.63      5.89 o 
  -4  -7   7       13.17        7.30      4.33 o 
  -3  -7   7        0.38        4.96      3.90 o 
  -2  -7   7       25.48       20.49      4.61 o 
  -1  -7   7       35.23       32.41      5.32 o 
   0  -7   7        8.28        9.48      2.43 o 
   1  -7   7      103.77      107.65      5.74 o 
   2  -7   7      103.04      108.08      5.26 o 
   3  -7   7        2.45        3.12      3.47 o 
   4  -7   7        3.41        1.28      3.62 o 
  -7  -6   7       42.51       50.72      6.95 o 
  -6  -6   7       14.22        8.75      3.03 o 
  -5  -6   7      156.55      149.28      8.94 o 
  -4  -6   7       22.49       26.03      4.75 o 
  -3  -6   7       72.54       76.02      6.52 o 
  -2  -6   7      124.85      134.17      8.08 o 
  -1  -6   7      322.72      323.62      8.01 o 
   0  -6   7       77.35       74.74      5.00 o 
   1  -6   7       38.20       35.83      5.67 o 
   2  -6   7       11.23       14.20      2.66 o 
   3  -6   7       57.27       57.49      4.40 o 
   4  -6   7       71.93       67.02      6.38 o 
   5  -6   7        0.87       -0.57      3.26 o 
  -7  -5   7       16.16       11.74      4.33 o 
  -6  -5   7        7.68        6.01      2.65 o 
  -5  -5   7        7.93        7.18      2.52 o 
  -4  -5   7       30.12       31.12      3.10 o 
  -3  -5   7      216.69      207.07      9.50 o 
  -2  -5   7      396.79      396.26      9.04 o 
  -1  -5   7      112.07      102.21     13.65 o 
   0  -5   7       22.29       22.72      2.98 o 
   1  -5   7        0.84       -0.99      1.68 o 
   2  -5   7        4.52        4.72      2.08 o 
   3  -5   7       23.60       23.66      2.88 o 
   4  -5   7      190.74      192.77      6.49 o 
   5  -5   7        0.79       -0.50      2.98 o 
   6  -5   7       37.67       38.29      5.74 o 
  -7  -4   7        2.74        9.01      3.97 o 
  -6  -4   7       54.07       61.27      4.24 o 
  -5  -4   7      209.01      217.66      9.75 o 
  -4  -4   7       42.49       36.88      3.44 o 
  -3  -4   7       54.63       50.96      2.78 o 
  -2  -4   7      338.42      323.87      7.56 o 
  -1  -4   7        0.85        3.08      1.81 o 
   0  -4   7       57.78       56.90      3.37 o 
   1  -4   7        1.34       -0.86      1.85 o 
   2  -4   7      481.36      489.01      9.80 o 
   3  -4   7      223.30      225.37      6.47 o 
   4  -4   7      150.90      156.65      5.56 o 
   5  -4   7      147.91      142.33      8.08 o 
   6  -4   7       14.64       25.53      4.75 o 
   7  -4   7       18.43       17.02      4.68 o 
  -7  -3   7       94.26      105.10      7.94 o 
  -6  -3   7      109.07      110.13      7.45 o 
  -5  -3   7      137.44      153.42      4.41 o 
  -4  -3   7      154.60      158.31      4.27 o 
  -3  -3   7       43.14       39.34      2.37 o 
  -2  -3   7       18.39       19.46      1.77 o 
  -1  -3   7        3.72        1.18      1.25 o 
   0  -3   7       68.60       66.29      3.45 o 
   1  -3   7      610.30      616.20     10.49 o 
   2  -3   7     1138.71     1101.44     16.58 o 
   3  -3   7      113.72      107.36     11.56 o 
   4  -3   7       11.80       12.76      2.18 o 
   5  -3   7        4.90        4.22      1.95 o 
   6  -3   7        0.69        2.98      3.19 o 
   7  -3   7        7.08        2.55      3.47 o 
   8  -3   7      180.60      178.14     10.14 o 
  -7  -2   7       65.07       79.28      7.16 o 
  -6  -2   7       18.05       25.05      3.97 o 
  -5  -2   7      524.67      544.78     15.53 o 
  -4  -2   7        1.30        1.59      1.39 o 
  -3  -2   7        5.36        5.29      1.91 o 
  -2  -2   7      558.89      566.42      7.06 o 
  -1  -2   7      169.17      167.03      3.70 o 
   0  -2   7      284.72      286.69     11.96 o 
   1  -2   7      376.33      370.93      8.06 o 
   2  -2   7      346.61      356.85      8.86 o 
   3  -2   7       45.43       45.21      2.93 o 
   4  -2   7       12.91       15.18      2.48 o 
   5  -2   7        9.97       15.59      4.57 o 
   6  -2   7       63.72       68.03      4.86 o 
   7  -2   7      369.63      379.97     13.26 o 
   8  -2   7      153.09      161.97      9.22 o 
   9  -2   7        6.97        6.52      3.97 o 
  -7  -1   7       57.54       60.42      4.41 o 
  -6  -1   7       47.64       41.26      8.05 o 
  -5  -1   7      169.33      174.86      5.92 o 
  -4  -1   7      456.25      478.35      7.71 o 
  -3  -1   7      534.18      535.58      7.96 o 
  -2  -1   7      259.33      246.94      4.82 o 
  -1  -1   7      699.75      708.44     10.38 o 
   0  -1   7      288.07      286.24      6.24 o 
   1  -1   7      142.63      131.77      4.31 o 
   2  -1   7      534.56      579.61     10.07 o 
   3  -1   7      209.42      225.83      5.74 o 
   4  -1   7      179.13      165.69      5.01 o 
   5  -1   7       59.29       67.81      5.71 o 
   6  -1   7      223.22      233.85     12.45 o 
   7  -1   7       21.13       33.34      5.11 o 
   8  -1   7       32.96       32.76      4.82 o 
   9  -1   7       18.72       14.33      4.33 o 
  -7   0   7        5.36        2.47      2.65 o 
  -6   0   7        0.03        1.36      5.21 o 
  -5   0   7        1.86        4.26      2.27 o 
  -4   0   7      271.76      256.92      6.92 o 
  -3   0   7      204.97      200.89      4.49 o 
  -2   0   7      371.19      357.82      5.74 o 
  -1   0   7      764.54      799.49     13.03 o 
   0   0   7       36.94       41.54      1.79 o 
   1   0   7       27.93       29.15      2.18 o 
   2   0   7      566.36      522.15      9.15 o 
   3   0   7      502.79      447.36      8.37 o 
   4   0   7      722.46      658.38     11.00 o 
   5   0   7      347.39      317.71     16.77 o 
   6   0   7      741.01      752.36     12.61 o 
   7   0   7       14.02       16.26      2.38 o 
   8   0   7       16.49       14.41      2.56 o 
   9   0   7        1.48        2.62      3.12 o 
  10   0   7      181.06      168.85      9.50 o 
  -7   1   7       14.09       11.19      3.18 o 
  -6   1   7       49.75       49.24      3.96 o 
  -5   1   7      133.76      138.77      5.62 o 
  -4   1   7      199.08      210.91      7.06 o 
  -3   1   7      386.54      393.67      9.86 o 
  -2   1   7       58.37       53.40      2.39 o 
  -1   1   7      213.88      231.46      4.44 o 
   0   1   7      553.09      581.94      7.62 o 
   1   1   7     1314.47     1355.80     14.26 o 
   2   1   7      633.64      606.58      9.93 o 
   3   1   7     1777.12     1737.99     22.50 o 
   4   1   7      531.97      538.44      9.42 o 
   5   1   7      728.21      724.59     13.05 o 
   6   1   7       33.83       32.17      5.18 o 
   7   1   7        4.71        4.63      1.83 o 
   8   1   7        2.97        2.55      1.85 o 
   9   1   7       93.39       97.30      6.67 o 
  10   1   7        6.90        2.84      3.40 o 
  -6   2   7      204.83      222.49      7.72 o 
  -5   2   7      267.69      270.97      8.00 o 
  -4   2   7      244.04      256.49      7.35 o 
  -3   2   7       84.92       88.02      5.92 o 
  -2   2   7       55.84       56.89      7.13 o 
  -1   2   7       19.26       16.98      1.55 o 
   0   2   7      693.66      698.01      8.80 o 
   1   2   7      980.86     1000.72     11.33 o 
   2   2   7      597.26      600.51      7.99 o 
   3   2   7      199.51      192.79      6.58 o 
   4   2   7      378.98      379.79      7.44 o 
   5   2   7       13.24       18.99      3.37 o 
   6   2   7      380.72      371.58      7.68 o 
   7   2   7      259.06      248.54      6.39 o 
   8   2   7      199.79      199.15      6.01 o 
   9   2   7       97.26       97.31      6.03 o 
  10   2   7       25.49       20.99      4.25 o 
  -6   3   7       72.65       77.76      7.41 o 
  -5   3   7        4.93        7.34      2.66 o 
  -4   3   7        0.08       -0.11      2.06 o 
  -3   3   7      116.32      119.90      5.01 o 
  -2   3   7      147.56      158.12      5.38 o 
  -1   3   7      231.27      229.34      5.87 o 
   0   3   7      185.04      174.78      3.80 o 
   1   3   7      467.06      428.47      6.27 o 
   2   3   7     1564.69     1642.21     17.04 o 
   3   3   7      263.04      307.01      7.21 o 
   4   3   7        1.43        4.58      1.06 o 
   5   3   7      602.39      624.32      8.10 o 
   6   3   7      266.57      238.57      5.92 o 
   7   3   7     1037.98     1045.22     15.68 o 
   8   3   7      419.58      421.08      9.25 o 
   9   3   7      137.60      136.37      5.16 o 
  10   3   7       58.05       46.88      5.53 o 
  -5   4   7       29.99       22.70      3.41 o 
  -4   4   7      134.41      136.94      5.94 o 
  -3   4   7      305.73      275.73      7.75 o 
  -2   4   7      402.41      408.87     11.56 o 
  -1   4   7       96.11      101.14      4.24 o 
   0   4   7      161.65      173.47      3.91 o 
   1   4   7       16.23       20.99      1.68 o 
   2   4   7      165.42      166.75      3.70 o 
   3   4   7       33.45       32.23      1.80 o 
   4   4   7       52.46       41.58      3.30 o 
   5   4   7      477.67      460.49      7.97 o 
   6   4   7      548.57      552.17      7.76 o 
   7   4   7      253.01      251.73      5.02 o 
   8   4   7      176.76      172.72      5.41 o 
   9   4   7        0.10        4.54      3.19 o 
  10   4   7       18.13       23.26      4.54 o 
  11   4   7       45.75       46.17      5.82 o 
  -4   5   7      146.37      152.08      6.38 o 
  -3   5   7      559.72      549.88     11.83 o 
  -2   5   7      219.00      241.39      7.02 o 
  -1   5   7       80.08       80.64      4.08 o 
   0   5   7       69.79       68.52      3.61 o 
   1   5   7       50.85       54.49      3.52 o 
   2   5   7      417.13      436.71      6.66 o 
   3   5   7      663.75      628.24      8.47 o 
   4   5   7      929.11      950.16     11.43 o 
   5   5   7     1452.00     1464.02     16.05 o 
   6   5   7       76.01       76.72      3.24 o 
   7   5   7       55.10       58.91      3.43 o 
   8   5   7       54.24       58.27      4.89 o 
   9   5   7      118.49      116.03      8.33 o 
  10   5   7      139.42      149.63      8.94 o 
  11   5   7      174.50      201.40     10.50 o 
  -4   6   7       73.85       94.66      5.79 o 
  -3   6   7       61.85       49.71      6.10 o 
  -2   6   7       43.31       46.09      3.81 o 
  -1   6   7       69.46       86.02      4.46 o 
   0   6   7       13.30       11.57      3.79 o 
   1   6   7      722.37      672.37     16.28 o 
   2   6   7       59.36       51.54      3.94 o 
   3   6   7      461.74      471.78      7.17 o 
   4   6   7      522.57      534.54      7.77 o 
   5   6   7       34.31       37.91      2.18 o 
   6   6   7      123.50      125.64      4.79 o 
   7   6   7       23.64       25.64      2.74 o 
   8   6   7        9.91        6.82      2.23 o 
   9   6   7       66.52       72.44     10.96 o 
  10   6   7      195.50      198.98      6.91 o 
  11   6   7      127.58      138.07      9.29 o 
  -3   7   7        0.09        0.92      3.05 o 
  -2   7   7        0.30       -2.45      2.20 o 
  -1   7   7       34.95       27.19      3.26 o 
   0   7   7      153.81      144.13      5.56 o 
   1   7   7      573.94      552.03     10.75 o 
   2   7   7       71.26       60.55      3.53 o 
   3   7   7       55.71       51.88      2.90 o 
   4   7   7        0.87       -0.35      1.57 o 
   5   7   7      456.30      445.39     10.71 o 
   6   7   7       85.81       83.84      4.41 o 
   7   7   7      249.06      230.80      6.81 o 
   8   7   7      134.48      143.78      5.68 o 
   9   7   7      108.32      118.90      5.54 o 
  10   7   7       35.91       37.31      3.83 o 
  11   7   7        0.19        4.04      2.90 o 
  -2   8   7       71.30       78.28      5.18 o 
  -1   8   7       60.57       64.95      4.56 o 
   0   8   7      306.56      312.02     12.76 o 
   1   8   7       67.54       75.66      4.35 o 
   2   8   7      206.75      206.29      6.37 o 
   3   8   7        1.66        2.17      3.55 o 
   4   8   7       43.79       40.79      3.41 o 
   5   8   7      219.56      211.94      6.63 o 
   6   8   7      855.79      869.77     15.09 o 
   7   8   7      440.57      449.62     10.15 o 
   8   8   7      282.58      268.17      7.92 o 
   9   8   7       44.62       43.95      4.06 o 
  10   8   7        4.18        6.30      2.77 o 
  11   8   7        8.62       11.49      3.46 o 
   0   9   7       44.07       43.76      4.05 o 
   1   9   7       37.48       41.83      3.72 o 
   2   9   7       37.66       34.82      5.25 o 
   3   9   7        0.68       -2.27      3.05 o 
   4   9   7       62.28       70.82      4.31 o 
   5   9   7      102.71       91.49      5.60 o 
   6   9   7        5.08        7.72      2.76 o 
   7   9   7       87.66       85.68      5.01 o 
   8   9   7       26.11       28.11      3.61 o 
   9   9   7        0.80       -2.43      2.58 o 
  10   9   7        7.06        9.43      3.33 o 
   1  10   7        7.08        2.91      4.25 o 
   2  10   7       67.84       65.60      6.81 o 
   3  10   7        9.33       17.09      4.75 o 
   4  10   7       36.96       45.88      6.17 o 
   5  10   7        3.45        0.38      2.50 o 
   6  10   7        2.16        2.98      2.63 o 
   7  10   7        0.13        2.48      2.86 o 
   8  10   7        2.84        0.66      5.14 o 
   9  10   7       72.05       74.82      6.60 o 
   4  11   7       26.18       27.02      5.60 o 
   5  11   7       11.57       14.61      5.25 o 
   6  11   7        0.02       -0.20      3.76 o 
   7  11   7       13.13       11.48      3.52 o 
   8  11   7       48.64       49.50      6.06 o 
  -4  -8   8        9.21        7.94      5.04 o 
  -3  -8   8       33.28       22.41      5.60 o 
  -2  -8   8       16.97       13.83      5.25 o 
  -1  -8   8       48.85       46.67      6.42 o 
   0  -8   8        0.11        0.81      3.88 o 
   1  -8   8       15.26       10.54      5.21 o 
  -5  -7   8       53.78       66.09      7.23 o 
  -4  -7   8       34.32       31.20      5.74 o 
  -3  -7   8       41.35       47.44      6.24 o 
  -2  -7   8       30.52       31.84      5.46 o 
  -1  -7   8       10.72        7.94      4.11 o 
   0  -7   8        5.72        0.64      3.90 o 
   1  -7   8        1.41        1.56      2.37 o 
   2  -7   8       25.29       13.61      5.21 o 
   3  -7   8       23.94       25.25      4.75 o 
  -6  -6   8        3.28       11.35      4.68 o 
  -5  -6   8      227.33      226.01     11.20 o 
  -4  -6   8       12.90       11.98      4.47 o 
  -3  -6   8       32.77       29.64      5.18 o 
  -2  -6   8        0.50        1.77      3.47 o 
  -1  -6   8       26.73       24.93      3.10 o 
   0  -6   8        7.58       10.86      2.59 o 
   1  -6   8       36.22       33.23      3.36 o 
   2  -6   8      102.09      110.90      5.48 o 
   3  -6   8       80.57       86.09      4.91 o 
   4  -6   8       17.65       18.23      4.68 o 
   5  -6   8        8.87        9.57      4.47 o 
  -6  -5   8       54.12       52.83      6.45 o 
  -5  -5   8        0.89        0.07      3.76 o 
  -4  -5   8       21.31       22.48      4.68 o 
  -3  -5   8        3.62        4.33      3.47 o 
  -2  -5   8      216.84      224.30      6.76 o 
  -1  -5   8       77.98       76.97      3.55 o 
   0  -5   8      112.75      109.89      5.04 o 
   1  -5   8       48.90       55.67      5.28 o 
   2  -5   8       63.18       70.21      4.23 o 
   3  -5   8       51.73       54.96      3.96 o 
   4  -5   8       45.13       46.35      3.86 o 
   5  -5   8       17.73       22.34      4.89 o 
   6  -5   8       16.32       12.34      4.54 o 
  -7  -4   8       59.00       68.08      6.81 o 
  -6  -4   8       13.61        9.64      3.97 o 
  -5  -4   8        0.01       -1.91      2.84 o 
  -4  -4   8        0.19        3.33      3.33 o 
  -3  -4   8       39.81       50.28      3.56 o 
  -2  -4   8      517.04      522.83     12.55 o 
  -1  -4   8      192.99      176.22      6.35 o 
   0  -4   8      248.89      232.46      6.38 o 
   1  -4   8      172.27      174.78     10.97 o 
   2  -4   8      383.93      392.46      9.02 o 
   3  -4   8        0.49       -1.38      1.81 o 
   4  -4   8       19.53       23.05      2.96 o 
   5  -4   8       27.98       25.69      6.70 o 
   6  -4   8        7.42       10.57      4.04 o 
   7  -4   8       73.15       72.76      7.30 o 
  -7  -3   8        8.86        7.94      4.18 o 
  -6  -3   8        4.58        3.12      3.47 o 
  -5  -3   8        1.34       -1.76      2.84 o 
  -4  -3   8      111.37      118.58      5.06 o 
  -3  -3   8      294.55      299.46      7.60 o 
  -2  -3   8       46.99       51.73      2.80 o 
  -1  -3   8      212.93      217.41      8.47 o 
   0  -3   8      128.66      134.79      4.78 o 
   1  -3   8      124.87      124.81      4.67 o 
   2  -3   8      261.88      243.74      6.73 o 
   3  -3   8      357.13      348.54      8.31 o 
   4  -3   8      228.11      231.41      8.69 o 
   5  -3   8      172.08      186.86      6.34 o 
   6  -3   8      140.53      161.68     11.49 o 
   7  -3   8       20.15       23.33      4.82 o 
   8  -3   8       13.79       13.40      4.75 o 
  -7  -2   8       27.21       33.05      5.82 o 
  -6  -2   8       86.64       98.81      5.14 o 
  -5  -2   8        2.27        1.77      3.12 o 
  -4  -2   8      588.76      604.98      8.75 o 
  -3  -2   8       37.60       36.86      3.95 o 
  -2  -2   8        0.89        0.33      1.65 o 
  -1  -2   8       37.34       36.37      4.16 o 
   0  -2   8       37.92       33.87      6.21 o 
   1  -2   8        1.16        3.22      1.65 o 
   2  -2   8      415.82      411.41      8.69 o 
   3  -2   8      521.38      506.79      9.92 o 
   4  -2   8       65.25       65.03      5.67 o 
   5  -2   8        9.31        8.62      2.28 o 
   6  -2   8        0.41        0.99      2.03 o 
   7  -2   8        0.68       -0.92      3.05 o 
   8  -2   8        5.36       -2.20      3.33 o 
  -7  -1   8       90.76      105.25      5.76 o 
  -6  -1   8      160.92      152.89      6.32 o 
  -5  -1   8        9.45        6.09      2.33 o 
  -4  -1   8     1012.17     1011.67     16.24 o 
  -3  -1   8        5.01        4.51      1.51 o 
  -2  -1   8        4.80        4.30      1.80 o 
  -1  -1   8      467.90      458.75      8.76 o 
   0  -1   8      308.96      303.71      7.09 o 
   1  -1   8      671.69      654.78     11.30 o 
   2  -1   8      303.52      295.74      6.93 o 
   3  -1   8        8.91        9.69      3.30 o 
   4  -1   8      275.00      266.26      6.77 o 
   5  -1   8       12.91       13.87      2.23 o 
   6  -1   8      404.64      412.73     14.15 o 
   7  -1   8      190.93      190.06      6.34 o 
   8  -1   8      126.76      131.83      8.16 o 
   9  -1   8      126.83      127.15      8.51 o 
  -6   0   8       45.98       51.32      4.31 o 
  -5   0   8       38.19       42.62      4.40 o 
  -4   0   8       41.89       37.51      4.33 o 
  -3   0   8       59.07       63.05      3.64 o 
  -2   0   8      176.91      177.80      4.26 o 
  -1   0   8      110.88       98.66      4.95 o 
   0   0   8     1564.11     1571.75     21.49 o 
   1   0   8      528.45      512.64     14.43 o 
   2   0   8      390.46      351.15     11.06 o 
   3   0   8      182.36      178.94      5.31 o 
   4   0   8       40.69       47.58      6.28 o 
   5   0   8        0.88        2.46      1.65 o 
   6   0   8      312.43      332.05      7.87 o 
   7   0   8      254.72      276.44     23.93 o 
   8   0   8      170.74      170.88      6.14 o 
   9   0   8      145.47      170.91      9.43 o 
  -6   1   8        6.78        6.87      4.08 o 
  -5   1   8        2.61       -1.97      2.08 o 
  -4   1   8      126.61      127.03      5.24 o 
  -3   1   8      262.06      263.55      7.06 o 
  -2   1   8       43.96       45.79      2.37 o 
  -1   1   8       49.38       49.22      2.30 o 
   0   1   8      885.12      917.84     10.99 o 
   1   1   8       57.44       61.97      3.36 o 
   2   1   8      107.09      119.83      4.26 o 
   3   1   8       41.40       40.70      2.73 o 
   4   1   8      124.22      126.13      5.50 o 
   5   1   8      589.83      591.50     10.67 o 
   6   1   8       55.78       60.66      3.41 o 
   7   1   8       54.08       55.16      3.46 o 
   8   1   8       11.78       13.30      2.52 o 
   9   1   8       36.91       29.55      7.06 o 
  10   1   8       46.93       48.29      5.67 o 
  -6   2   8        0.37        2.69      2.73 o 
  -5   2   8       61.10       62.06      4.48 o 
  -4   2   8      154.41      148.66      5.92 o 
  -3   2   8      202.98      204.87      6.43 o 
  -2   2   8      623.80      600.02     18.12 o 
  -1   2   8       39.84       34.54      2.08 o 
   0   2   8       23.04       25.43      1.79 o 
   1   2   8      239.17      247.99      4.55 o 
   2   2   8     1406.07     1409.96     19.40 o 
   3   2   8     1038.76      993.36     14.84 o 
   4   2   8      118.69      127.29     15.00 o 
   5   2   8      541.07      535.30      9.87 o 
   6   2   8      188.01      192.44      5.58 o 
   7   2   8       44.58       41.96      3.09 o 
   8   2   8        1.03        1.81      1.97 o 
   9   2   8       36.33       36.85      3.32 o 
  10   2   8       42.03       59.18      4.16 o 
  -5   3   8      108.21      101.46      5.67 o 
  -4   3   8      193.64      191.30      6.89 o 
  -3   3   8      167.60      172.16      6.17 o 
  -2   3   8      272.39      276.44      7.31 o 
  -1   3   8        0.56        3.40      1.55 o 
   0   3   8      127.04      135.44      3.57 o 
   1   3   8      298.80      294.75      5.24 o 
   2   3   8      775.40      783.51      9.70 o 
   3   3   8      488.99      464.56      6.63 o 
   4   3   8       13.90        8.27      1.80 o 
   5   3   8      868.01      880.57     13.80 o 
   6   3   8       78.32       86.75      8.23 o 
   7   3   8      155.06      154.98      5.30 o 
   8   3   8      203.27      194.57      6.00 o 
   9   3   8      216.89      229.06      6.84 o 
  10   3   8      121.53      139.28      8.51 o 
  -4   4   8       39.48       51.67      4.31 o 
  -3   4   8        0.82        1.19      2.27 o 
  -2   4   8       82.70       84.21      5.67 o 
  -1   4   8      138.25      121.72      4.82 o 
   0   4   8      110.72      119.17      4.45 o 
   1   4   8      791.56      812.33     10.35 o 
   2   4   8      849.07      865.17     10.72 o 
   3   4   8      590.46      606.64      8.25 o 
   4   4   8        7.14        8.69      1.39 o 
   5   4   8       79.08       80.63      7.06 o 
   6   4   8      206.65      213.05      6.84 o 
   7   4   8      420.04      413.55      8.67 o 
   8   4   8       18.95       29.87      5.11 o 
   9   4   8      481.38      486.55     15.39 o 
  10   4   8       92.95       97.15      7.52 o 
  11   4   8       12.36       13.90      4.54 o 
  -4   5   8        9.91       12.09      5.60 o 
  -3   5   8       28.30       26.20      3.48 o 
  -2   5   8      115.73      116.04      5.34 o 
  -1   5   8       99.56      111.63      4.95 o 
   0   5   8      153.10      158.81      5.41 o 
   1   5   8      189.95      189.07      4.37 o 
   2   5   8      179.57      186.82      4.31 o 
   3   5   8       50.81       52.90      2.52 o 
   4   5   8        1.84        2.88      1.37 o 
   5   5   8      421.31      440.20      7.00 o 
   6   5   8      196.39      207.23      4.63 o 
   7   5   8      240.88      253.03     10.14 o 
   8   5   8      120.05      111.20      7.16 o 
   9   5   8      285.62      268.98     11.20 o 
  10   5   8       20.06       21.42      4.61 o 
  11   5   8       19.66       18.65      5.25 o 
  -3   6   8       58.09       67.74      6.77 o 
  -2   6   8      226.99      223.24     10.50 o 
  -1   6   8      212.38      195.56      6.64 o 
   0   6   8       42.96       49.20      3.56 o 
   1   6   8      114.48      123.94      4.86 o 
   2   6   8      123.73      140.32      4.68 o 
   3   6   8        0.60        1.56      1.33 o 
   4   6   8      286.40      279.29      5.48 o 
   5   6   8      102.35      104.00      4.07 o 
   6   6   8      965.94      980.32     15.49 o 
   7   6   8       32.91       34.31      3.09 o 
   8   6   8        0.24       -3.94      2.62 o 
   9   6   8        5.00        5.96      3.76 o 
  10   6   8      263.71      271.40     12.13 o 
  11   6   8      126.15      132.05      9.36 o 
  -2   7   8       31.68       33.84      3.90 o 
  -1   7   8       58.63       63.55      4.64 o 
   0   7   8        1.84        2.80      2.27 o 
   1   7   8       30.73       26.11      3.03 o 
   2   7   8      238.95      237.11      6.64 o 
   3   7   8       21.17       22.99      2.12 o 
   4   7   8      285.64      275.44      5.60 o 
   5   7   8      618.99      613.53     11.46 o 
   6   7   8      325.86      324.40      8.07 o 
   7   7   8       47.04       44.09      5.46 o 
   8   7   8        4.09        4.14      2.39 o 
   9   7   8       84.85       90.96      6.67 o 
  10   7   8      133.49      130.98      9.15 o 
  11   7   8       72.89       83.18      7.87 o 
  -1   8   8        7.39       10.62      3.01 o 
   0   8   8        8.18        7.33      2.58 o 
   1   8   8       46.21       57.00      3.98 o 
   2   8   8      312.67      308.99      8.04 o 
   3   8   8      161.26      179.28      8.58 o 
   4   8   8        8.58        9.99      2.48 o 
   5   8   8        0.74        0.63      4.54 o 
   6   8   8      184.54      169.06      6.14 o 
   7   8   8       49.36       43.10      3.81 o 
   8   8   8       12.39       14.38      3.94 o 
   9   8   8       46.46       57.81      4.89 o 
  10   8   8        4.87        5.27      3.00 o 
   0   9   8       24.41       24.21      4.08 o 
   1   9   8      120.96      115.47      5.55 o 
   2   9   8       29.94       40.56      5.60 o 
   3   9   8       51.09       38.58      5.39 o 
   4   9   8        2.93        3.05      3.55 o 
   5   9   8       71.69       73.95      7.87 o 
   6   9   8      109.84      113.76      8.90 o 
   7   9   8       93.79      103.92      5.39 o 
   8   9   8      134.57      127.68      7.91 o 
   9   9   8       55.86       50.14      7.45 o 
  10   9   8       23.59       18.82      6.24 o 
   2  10   8       15.86       20.71      5.39 o 
   3  10   8        3.97        3.12      3.83 o 
   4  10   8        4.43        0.14      3.83 o 
   5  10   8       14.68        9.36      4.54 o 
   6  10   8       98.05      101.26      5.43 o 
   7  10   8      132.75      131.88      6.22 o 
   8  10   8       72.17       78.25      7.20 o 
   9  10   8        3.66       -1.06      2.98 o 
   5  11   8       88.97      106.94      9.01 o 
   6  11   8        9.46       10.64      3.33 o 
  -4  -7   9        4.67       -0.21      4.25 o 
  -3  -7   9        9.14        2.06      4.40 o 
  -2  -7   9       37.39       39.36      6.17 o 
  -1  -7   9       23.79       23.05      5.46 o 
   0  -7   9       27.78       27.68      5.36 o 
   1  -7   9        4.16        2.70      2.87 o 
   2  -7   9        0.05        1.49      2.71 o 
  -5  -6   9       32.78       33.54      5.96 o 
  -4  -6   9       13.85        8.30      4.68 o 
  -3  -6   9       34.95       40.21      5.96 o 
  -2  -6   9      153.98      158.43      6.74 o 
  -1  -6   9       11.52       10.00      4.54 o 
   0  -6   9       28.27       23.40      3.09 o 
   1  -6   9        6.85        6.32      5.70 o 
   2  -6   9       17.41       13.86      3.10 o 
   3  -6   9       22.18       20.50      3.35 o 
   4  -6   9       41.88       38.58      5.89 o 
  -5  -5   9       17.60       17.73      4.96 o 
  -4  -5   9      180.02      184.31     10.07 o 
  -3  -5   9       34.29       42.27      5.67 o 
  -2  -5   9      160.51      149.42      9.29 o 
  -1  -5   9        0.25        1.18      2.04 o 
   0  -5   9        4.28        6.67      2.41 o 
   1  -5   9       30.13       34.01      7.11 o 
   2  -5   9        2.51       -0.11      2.28 o 
   3  -5   9       84.21       78.88      4.96 o 
   4  -5   9       16.65       23.12      3.33 o 
   5  -5   9       12.74       13.12      4.25 o 
  -5  -4   9       29.07       27.02      4.82 o 
  -4  -4   9       14.38       11.63      4.33 o 
  -3  -4   9        0.60        1.11      1.74 o 
  -2  -4   9        0.72        0.91      2.08 o 
  -1  -4   9       74.56       69.85     12.60 o 
   0  -4   9       13.66       13.53      2.57 o 
   1  -4   9       35.78       42.52      9.30 o 
   2  -4   9      225.72      233.94      7.16 o 
   3  -4   9       37.02       50.44      9.68 o 
   4  -4   9       34.58       35.85      4.57 o 
   5  -4   9        7.21        6.42      2.56 o 
   6  -4   9        0.58       -2.41      3.33 o 
  -4  -3   9        0.70        1.33      2.23 o 
  -3  -3   9       44.62       48.01      3.76 o 
  -2  -3   9       41.91       47.56      3.57 o 
  -1  -3   9      356.18      350.21      8.17 o 
   0  -3   9      129.78      132.74      5.93 o 
   1  -3   9       38.12       40.82      3.35 o 
   2  -3   9     1252.24     1190.68     22.66 o 
   3  -3   9      970.86      911.37     24.25 o 
   4  -3   9        3.33        0.02      1.93 o 
   5  -3   9        1.21        0.91      2.80 o 
   6  -3   9       20.07       25.13      3.33 o 
   7  -3   9       20.24       21.91      4.89 o 
  -5  -2   9       72.09       57.51      6.03 o 
  -4  -2   9       12.36       15.32      2.71 o 
  -3  -2   9      209.26      217.21     12.20 o 
  -2  -2   9      486.68      507.14     10.08 o 
  -1  -2   9      195.13      198.09      5.94 o 
   0  -2   9      202.49      193.35      7.40 o 
   1  -2   9       98.39       99.28      7.16 o 
   2  -2   9      137.31      135.15      5.20 o 
   3  -2   9      340.13      352.12      8.51 o 
   4  -2   9      108.58       92.72      5.00 o 
   5  -2   9      191.53      188.42      6.44 o 
   6  -2   9      305.42      308.90      9.89 o 
   7  -2   9       10.66       12.73      2.83 o 
   8  -2   9       24.47       32.48      5.46 o 
  -6  -1   9        5.21       12.25      3.03 o 
  -5  -1   9        3.63        3.59      2.94 o 
  -4  -1   9       71.10       92.69      6.88 o 
  -3  -1   9      311.58      324.41      7.76 o 
  -2  -1   9      185.89      175.39      6.47 o 
  -1  -1   9        3.79        1.46      1.78 o 
   0  -1   9       51.96       47.05      3.28 o 
   1  -1   9        8.25        4.51      1.81 o 
   2  -1   9       35.83       37.58      2.93 o 
   3  -1   9        1.28        0.47      1.67 o 
   4  -1   9      108.17       93.02      9.22 o 
   5  -1   9      185.35      185.05      7.98 o 
   6  -1   9      230.12      217.51     12.34 o 
   7  -1   9        2.40       -0.17      2.16 o 
   8  -1   9        7.07        7.04      2.67 o 
   9  -1   9       17.87       10.35      4.33 o 
  -6   0   9       62.68       61.53      7.77 o 
  -5   0   9      160.59      154.61      6.31 o 
  -4   0   9       12.81       12.93      2.60 o 
  -3   0   9       62.00       68.91      3.86 o 
  -2   0   9       74.05       83.57      6.74 o 
  -1   0   9        0.06       -1.22      1.78 o 
   0   0   9      108.24      117.14      4.86 o 
   1   0   9      445.84      446.68      9.18 o 
   2   0   9      539.52      515.12      9.95 o 
   3   0   9      303.18      277.08      7.02 o 
   4   0   9      134.98      127.26      5.14 o 
   5   0   9        0.65        0.14      1.74 o 
   6   0   9        8.85        9.53      2.25 o 
   7   0   9      292.18      302.24      8.07 o 
   8   0   9       82.11       83.66      7.34 o 
   9   0   9       58.24       62.83      6.38 o 
  -5   1   9       26.68       26.76      3.45 o 
  -4   1   9       18.31       17.46      2.98 o 
  -3   1   9        5.04        6.61      2.17 o 
  -2   1   9       16.83       19.37      3.16 o 
  -1   1   9       73.07       71.65      3.88 o 
   0   1   9      346.53      335.41      7.67 o 
   1   1   9     1405.52     1396.43     19.93 o 
   2   1   9     1043.59     1040.86     15.97 o 
   3   1   9      192.10      189.26      5.69 o 
   4   1   9      156.16      156.95      6.49 o 
   5   1   9        7.39        7.49      2.16 o 
   6   1   9        0.92        1.50      1.83 o 
   7   1   9      204.70      206.88      6.41 o 
   8   1   9      196.12      205.64      6.69 o 
   9   1   9      156.43      169.15      6.39 o 
  10   1   9       79.52       78.93      6.95 o 
  -5   2   9        4.56       -0.14      2.45 o 
  -4   2   9        2.31       -1.31      4.18 o 
  -3   2   9       53.42       51.90      3.83 o 
  -2   2   9      566.97      597.55     12.16 o 
  -1   2   9        6.12        4.65      1.47 o 
   0   2   9      112.19      115.32      4.52 o 
   1   2   9       71.76       68.05      6.38 o 
   2   2   9       30.85       33.32      2.76 o 
   3   2   9      182.85      184.01      5.92 o 
   4   2   9        2.84        7.42      1.95 o 
   5   2   9        8.30       10.70      2.10 o 
   6   2   9      342.23      342.36      8.04 o 
   7   2   9       90.90       97.04      8.12 o 
   8   2   9       73.55       75.43      4.30 o 
   9   2   9        2.45        1.03      2.32 o 
  10   2   9        0.59        0.17      2.39 o 
  -4   3   9       44.37       48.58      9.43 o 
  -3   3   9      311.36      301.14      8.41 o 
  -2   3   9       74.91       78.01      4.32 o 
  -1   3   9      270.17      286.10     10.89 o 
   0   3   9       92.35       96.98      3.25 o 
   1   3   9        6.06        6.17      1.81 o 
   2   3   9      138.83      127.94      4.66 o 
   3   3   9      311.01      291.58      7.02 o 
   4   3   9      688.64      680.38     11.88 o 
   5   3   9      216.48      217.15     11.24 o 
   6   3   9      444.90      463.55      9.56 o 
   7   3   9      207.80      219.51      6.42 o 
   8   3   9       24.31       28.31      3.37 o 
   9   3   9       18.87       18.13      2.84 o 
  10   3   9       48.07       38.72      5.67 o 
  -4   4   9       28.34       24.90      3.61 o 
  -3   4   9      179.09      177.95      6.81 o 
  -2   4   9        2.62        6.54      2.45 o 
  -1   4   9      460.26      501.80     14.25 o 
   0   4   9        0.02        2.54      1.73 o 
   1   4   9       20.42       20.07      1.87 o 
   2   4   9      163.25      156.56      3.95 o 
   3   4   9      624.34      641.51     11.38 o 
   4   4   9      387.55      390.47      8.47 o 
   5   4   9      111.79      109.60      4.56 o 
   6   4   9      196.08      200.65      7.91 o 
   7   4   9       12.27       14.62      2.46 o 
   8   4   9       24.53       23.56      7.48 o 
   9   4   9       57.53       62.62      6.31 o 
  10   4   9      247.72      254.66     11.49 o 
  11   4   9       98.41      101.13      8.37 o 
  -3   5   9       40.86       38.05      5.00 o 
  -2   5   9        6.59        1.03      2.80 o 
  -1   5   9       16.00       16.13      4.64 o 
   0   5   9       64.69       62.39      5.82 o 
   1   5   9      597.09      609.72     11.21 o 
   2   5   9       60.97       61.86      2.79 o 
   3   5   9      411.29      419.21      6.92 o 
   4   5   9       55.39       63.08      3.56 o 
   5   5   9       13.51       14.71      4.33 o 
   6   5   9       47.24       51.29      3.62 o 
   7   5   9       94.27       87.64      9.22 o 
   8   5   9      117.35      110.91      7.52 o 
   9   5   9        1.12        1.13      3.40 o 
  10   5   9      270.19      252.74     11.70 o 
  11   5   9       60.14       66.59      6.88 o 
  -2   6   9        6.51        6.03      4.61 o 
  -1   6   9       39.30       42.74      3.89 o 
   0   6   9      114.03      125.84      5.35 o 
   1   6   9      340.97      343.73      8.29 o 
   2   6   9       20.88       24.04      2.63 o 
   3   6   9      385.09      408.66      7.03 o 
   4   6   9      196.01      193.44      4.69 o 
   5   6   9       10.30       11.38      1.84 o 
   6   6   9      718.24      720.72     18.93 o 
   7   6   9      157.70      157.93      8.51 o 
   8   6   9      147.22      143.25      8.44 o 
   9   6   9       95.12       88.08      7.30 o 
  10   6   9        0.79       -0.71      4.11 o 
  11   6   9       23.68       18.23      5.32 o 
  -1   7   9       52.61       62.00      7.20 o 
   0   7   9       65.46       77.48      7.69 o 
   1   7   9       78.44       68.69      6.52 o 
   2   7   9        3.49        3.23      3.05 o 
   3   7   9        0.84        1.41      1.56 o 
   4   7   9       15.47       15.66      2.84 o 
   5   7   9      147.80      134.45      5.18 o 
   6   7   9       28.48       36.29      5.46 o 
   7   7   9      367.11      368.62     13.19 o 
   8   7   9       79.82       82.55      7.09 o 
   9   7   9       29.78       26.52      5.25 o 
  10   7   9       11.47       13.62      4.89 o 
   0   8   9        6.60        5.39      2.83 o 
   1   8   9        6.06        4.18      2.56 o 
   2   8   9       27.25       24.94      6.84 o 
   3   8   9       65.17       69.22      4.15 o 
   4   8   9      220.25      225.62      6.82 o 
   5   8   9      181.21      190.95      6.44 o 
   6   8   9       11.26       12.57      2.83 o 
   7   8   9      184.26      164.05      6.38 o 
   8   8   9       41.57       44.11      6.03 o 
   9   8   9       10.82       16.74      5.04 o 
  10   8   9        8.83        9.08      4.96 o 
   1   9   9        0.51        0.78      2.54 o 
   2   9   9       25.43       33.61      5.32 o 
   3   9   9       99.79      100.84      7.45 o 
   4   9   9       31.66       35.17      5.32 o 
   5   9   9       62.50       68.59      5.57 o 
   6   9   9        0.92        0.97      2.47 o 
   7   9   9        0.05        0.91      2.51 o 
   8   9   9        3.56        1.06      2.61 o 
   9   9   9        5.83        0.14      4.18 o 
   3  10   9       39.70       38.29      5.89 o 
   4  10   9       23.20       28.65      5.39 o 
   5  10   9        1.35        2.98      3.90 o 
   6  10   9        7.55        8.47      6.70 o 
   7  10   9       44.08       44.36      4.26 o 
   8  10   9       80.07       75.09      5.21 o 
  -1  -7  10        0.82        5.01      4.88 o 
   0  -7  10       25.24       25.13      5.85 o 
  -3  -6  10        0.31       -3.05      4.04 o 
  -2  -6  10       20.13       23.76      5.25 o 
  -1  -6  10       70.74       54.52      6.54 o 
   0  -6  10       33.83       35.24      4.41 o 
   1  -6  10        8.67       12.06      3.07 o 
   2  -6  10        0.15       -0.37      2.43 o 
   3  -6  10        1.97        4.97      2.93 o 
  -4  -5  10       30.97       30.78      5.89 o 
  -3  -5  10        7.35       11.06      4.68 o 
  -2  -5  10       12.12       15.52      6.99 o 
  -1  -5  10      159.40      164.98      6.24 o 
   0  -5  10       32.38       30.27      9.98 o 
   1  -5  10        9.89        8.51      2.84 o 
   2  -5  10       26.16       21.41      3.39 o 
   3  -5  10       38.62       39.20      6.74 o 
   4  -5  10       17.61       11.99      3.16 o 
  -5  -4  10        8.01       13.05      4.82 o 
  -4  -4  10       38.61       41.06      6.10 o 
  -3  -4  10       54.16       59.50      6.60 o 
  -2  -4  10       30.65       37.71      7.88 o 
  -1  -4  10       34.14       35.16      7.47 o 
   0  -4  10       16.71       13.66      2.72 o 
   1  -4  10        1.07        1.93      2.33 o 
   2  -4  10       30.74       35.44      3.66 o 
   3  -4  10      147.28      133.78      6.02 o 
   4  -4  10       11.88        8.77      3.08 o 
   5  -4  10        8.34        6.60      2.88 o 
   6  -4  10       16.84       14.89      4.75 o 
  -4  -3  10      287.07      275.63     43.93 o 
  -3  -3  10       19.83       17.44      6.20 o 
  -2  -3  10       26.95       30.01     10.43 o 
  -1  -3  10       40.39       44.01      6.63 o 
   0  -3  10        2.91        4.82      3.58 o 
   1  -3  10       45.83       52.17      3.85 o 
   2  -3  10      137.24      148.64      5.93 o 
   3  -3  10      272.58      290.48     24.11 o 
   4  -3  10       82.73       86.25      4.86 o 
   5  -3  10       22.10       23.73      3.45 o 
   6  -3  10        0.11        2.04      2.54 o 
   7  -3  10        0.80       -1.63      3.33 o 
  -5  -2  10       31.43       26.03      5.04 o 
  -4  -2  10      209.79      191.90      9.93 o 
  -3  -2  10        8.01       11.39      2.87 o 
  -2  -2  10       11.93       13.35      4.89 o 
  -1  -2  10        6.73        5.77      2.78 o 
   0  -2  10      143.16      150.60      5.63 o 
   1  -2  10       69.77       67.94      3.93 o 
   2  -2  10       24.85       25.50      3.05 o 
   3  -2  10      213.44      224.12      7.06 o 
   4  -2  10        0.51        3.75      2.30 o 
   5  -2  10        8.72        9.63      2.64 o 
   6  -2  10        0.61       -0.08      2.30 o 
   7  -2  10       62.33       63.88     17.84 o 
   8  -2  10       14.55       11.63      4.61 o 
  -5  -1  10        7.35        4.96      4.04 o 
  -4  -1  10       17.35       12.13      4.47 o 
  -3  -1  10       67.55       59.91      4.20 o 
  -2  -1  10       32.19       28.96      3.18 o 
  -1  -1  10       64.69       72.93      5.67 o 
   0  -1  10      345.68      335.51      8.35 o 
   1  -1  10       18.50       14.96      2.55 o 
   2  -1  10       65.51       60.93      4.22 o 
   3  -1  10       10.31        6.87      2.14 o 
   4  -1  10       98.31       89.37      4.68 o 
   5  -1  10      183.26      173.29      6.27 o 
   6  -1  10       67.09       76.49      4.59 o 
   7  -1  10      240.12      246.64     11.06 o 
   8  -1  10        4.17        6.21      2.83 o 
  -5   0  10        2.27       -1.28      3.55 o 
  -4   0  10       32.16       27.80      5.32 o 
  -3   0  10      100.96      110.63      7.87 o 
  -2   0  10      310.64      316.27     12.37 o 
  -1   0  10      116.40      120.26      5.09 o 
   0   0  10      381.71      365.52      8.52 o 
   1   0  10        0.46        1.98      2.94 o 
   2   0  10       59.94       61.03      3.68 o 
   3   0  10        3.60        4.70      1.94 o 
   4   0  10      100.29       85.47      5.57 o 
   5   0  10      113.48      119.85      5.16 o 
   6   0  10      307.22      307.27      8.32 o 
   7   0  10      110.58      110.40      8.16 o 
   8   0  10       27.96       28.81      3.90 o 
   9   0  10        2.38        2.47      5.57 o 
  -5   1  10       49.78       52.62      6.67 o 
  -4   1  10      129.81      141.69      9.01 o 
  -3   1  10      177.51      194.24     10.00 o 
  -2   1  10      122.55      145.09      8.37 o 
  -1   1  10       98.63       88.66      8.01 o 
   0   1  10       30.22       27.98      3.55 o 
   1   1  10       32.76       33.33      5.60 o 
   2   1  10      163.81      170.81      5.62 o 
   3   1  10      214.24      209.97      6.24 o 
   4   1  10       99.31       91.72      4.36 o 
   5   1  10      156.84      155.31      5.64 o 
   6   1  10       25.13       29.02      3.10 o 
   7   1  10       27.56       20.24      2.97 o 
   8   1  10       12.41        9.17      2.71 o 
   9   1  10       23.29       16.71      5.04 o 
  -4   2  10       26.80       29.83      3.62 o 
  -3   2  10       50.25       41.06      5.60 o 
  -2   2  10        4.54        4.61      3.33 o 
  -1   2  10      235.01      255.72     10.71 o 
   0   2  10       93.47      101.42      4.58 o 
   1   2  10      187.50      183.72      5.92 o 
   2   2  10      297.20      291.98      7.34 o 
   3   2  10      877.56      868.51     14.49 o 
   4   2  10        1.00        1.78      1.69 o 
   5   2  10      165.46      160.03      6.35 o 
   6   2  10        0.67        0.96      2.52 o 
   7   2  10        2.24        1.11      2.08 o 
   8   2  10      227.70      222.27      7.14 o 
   9   2  10      151.77      154.11      6.36 o 
  10   2  10       56.30       54.55      4.41 o 
  -4   3  10        0.20       -1.96      2.46 o 
  -3   3  10        7.97       11.52      2.96 o 
  -1   3  10       73.43       76.94      6.45 o 
   0   3  10        8.82        8.37      2.98 o 
   1   3  10      143.79      145.88      5.26 o 
   2   3  10      216.44      219.74      7.98 o 
   3   3  10       37.20       40.79      3.13 o 
   4   3  10        6.57        5.77      2.00 o 
   5   3  10        6.98        4.96      3.16 o 
   6   3  10       97.41      104.63      4.68 o 
   7   3  10      106.25      108.44     15.57 o 
   8   3  10       35.70       34.33      3.43 o 
   9   3  10      124.52      136.20      5.96 o 
  10   3  10       29.51       38.37      6.10 o 
  -3   4  10       42.39       44.50      4.10 o 
  -2   4  10      354.45      344.48      9.16 o 
  -1   4  10      216.58      220.63      7.48 o 
   0   4  10      121.87      130.27      7.80 o 
   1   4  10      150.09      158.28      8.16 o 
   2   4  10        6.99        4.94      2.38 o 
   3   4  10       19.54       18.35      3.05 o 
   4   4  10       63.24       57.66      3.60 o 
   5   4  10      173.16      177.48      5.86 o 
   6   4  10      865.06      884.09     16.06 o 
   7   4  10      242.74      256.97     10.92 o 
   8   4  10        2.93        4.06      2.22 o 
   9   4  10      108.36      100.91      8.01 o 
  10   4  10        1.58        1.91      4.18 o 
  -2   5  10       81.63       89.20      5.30 o 
  -1   5  10       92.12      102.72      7.30 o 
   0   5  10      187.16      187.99      6.35 o 
   1   5  10       88.20       91.27      6.60 o 
   2   5  10      155.57      154.70      5.56 o 
   3   5  10      174.88      183.07      5.89 o 
   4   5  10      141.80      147.17      5.38 o 
   5   5  10      344.74      368.50      8.59 o 
   6   5  10       74.66       83.62      4.25 o 
   7   5  10      134.68      154.94      5.84 o 
   8   5  10        0.33        4.54      3.76 o 
   9   5  10       33.64       38.65      5.67 o 
  10   5  10        4.05        1.06      3.97 o 
  -2   6  10        6.12        5.92      2.93 o 
  -1   6  10       12.97       11.36      2.95 o 
   0   6  10        3.08        3.15      2.36 o 
   1   6  10       69.50       64.70      5.39 o 
   2   6  10      541.74      541.87     10.84 o 
   3   6  10       40.12       38.93      3.26 o 
   4   6  10       33.89       31.58      3.03 o 
   5   6  10       43.00       45.60      4.11 o 
   6   6  10       45.72       35.13      3.31 o 
   7   6  10        5.65        6.10      3.97 o 
   8   6  10       50.94       54.18      6.24 o 
   9   6  10       68.20       71.70      7.09 o 
  10   6  10       92.56       97.79      8.16 o 
  -1   7  10       27.71       27.62      3.77 o 
   0   7  10       21.71       21.86      6.70 o 
   1   7  10      282.52      284.60      8.12 o 
   2   7  10      149.50      157.35      5.89 o 
   3   7  10      448.16      454.82      9.87 o 
   4   7  10      119.47      116.55      4.96 o 
   5   7  10        8.04        8.44      3.83 o 
   6   7  10       23.97       18.44      4.68 o 
   7   7  10      200.31      204.73     10.14 o 
   8   7  10      114.56      118.07      8.30 o 
   9   7  10      127.94      116.59      8.51 o 
  10   7  10       65.19       72.33      7.73 o 
   1   8  10       63.95       71.53      4.81 o 
   2   8  10       65.40       71.26      4.93 o 
   3   8  10       94.28       86.84      4.74 o 
   4   8  10       26.17       24.89      4.04 o 
   5   8  10        2.69       -0.71      3.40 o 
   6   8  10       53.20       63.75      6.24 o 
   7   8  10        6.38        6.17      4.04 o 
   8   8  10       84.41       72.41      7.23 o 
   9   8  10       41.27       45.67      6.60 o 
  10   8  10       12.70       11.98      5.46 o 
   2   9  10        0.77        1.42      3.55 o 
   3   9  10       23.73       16.38      4.40 o 
   4   9  10        7.95        9.79      3.76 o 
   5   9  10       63.81       72.29      4.66 o 
   6   9  10       21.99       21.63      4.96 o 
   7   9  10       28.17       29.43      5.67 o 
   8   9  10       19.19       19.57      5.25 o 
   9   9  10       14.86       22.27      5.60 o 
   5  10  10       49.40       36.45      6.10 o 
   6  10  10       46.32       56.80      6.95 o 
   7  10  10       25.54       23.26      5.39 o 
  -1  -6  11        6.83        7.02      4.49 o 
   0  -6  11        0.32       -1.21      4.17 o 
   1  -6  11        6.93        6.83      3.76 o 
  -3  -5  11        6.00        1.21      4.44 o 
  -2  -5  11        2.56       -5.65      3.76 o 
  -1  -5  11       60.66       63.24     12.79 o 
   0  -5  11       15.30       22.56      4.70 o 
   1  -5  11       24.93       18.09      3.38 o 
   2  -5  11       78.95       67.08      4.94 o 
   3  -5  11       55.64       35.82      4.07 o 
  -3  -4  11       14.20       14.05      5.89 o 
  -2  -4  11       51.45       50.10      4.84 o 
  -1  -4  11       14.25       19.49      6.96 o 
   0  -4  11       82.20       86.00      8.26 o 
   1  -4  11       70.55       77.57      5.06 o 
   2  -4  11      151.67      147.47      6.54 o 
   3  -4  11        9.28       12.48      3.06 o 
   4  -4  11       28.91       22.36      3.51 o 
   5  -4  11       14.38       11.00      3.28 o 
  -4  -3  11       10.86        5.67      4.40 o 
  -3  -3  11      158.25      169.56      9.14 o 
  -2  -3  11       31.16       34.18      6.79 o 
  -1  -3  11        4.59        6.19      2.80 o 
   0  -3  11       21.81       19.68      5.32 o 
   1  -3  11       22.95       20.08      3.04 o 
   2  -3  11       35.20       29.58      3.56 o 
   3  -3  11        3.73        5.37      2.60 o 
   4  -3  11       52.02       47.78      6.63 o 
   5  -3  11       18.48       18.91      5.18 o 
   6  -3  11       19.67       13.16      6.91 o 
  -4  -2  11       18.49       21.27      4.89 o 
  -3  -2  11      400.57      424.39     10.50 o 
  -2  -2  11       17.63       20.82      3.41 o 
  -1  -2  11       18.31       22.45      3.23 o 
   0  -2  11       25.19       22.87      3.06 o 
   1  -2  11       20.93       27.45      7.34 o 
   2  -2  11      145.32      164.72      9.75 o 
   3  -2  11      135.13      156.47      6.28 o 
   4  -2  11       19.99       20.86      3.21 o 
   5  -2  11       82.89       85.55      5.09 o 
   6  -2  11       47.64       45.70      9.61 o 
   7  -2  11       15.71        6.98      2.98 o 
  -4  -1  11       28.70       26.52      5.18 o 
  -3  -1  11      110.34      106.23      8.01 o 
  -2  -1  11       13.25       16.59      2.87 o 
  -1  -1  11        0.21        0.44      2.22 o 
   0  -1  11        1.07       -0.85      2.03 o 
   1  -1  11      285.60      271.21      7.72 o 
   2  -1  11      112.77      114.35      5.11 o 
   3  -1  11       96.88      111.31      5.26 o 
   4  -1  11      102.09      112.71      5.36 o 
   5  -1  11       93.14       92.46      6.56 o 
   6  -1  11       44.55       38.64      4.18 o 
   7  -1  11       26.35       30.91      3.73 o 
   8  -1  11       35.87       38.40      4.13 o 
  -4   0  11       15.86       13.54      4.68 o 
  -3   0  11        6.59        4.96      3.69 o 
  -2   0  11       58.20       59.21      6.17 o 
  -1   0  11        1.42        0.57      2.11 o 
   0   0  11        0.98        1.84      2.13 o 
   1   0  11      372.14      343.05      8.67 o 
   2   0  11        7.13       10.58      6.24 o 
   3   0  11      114.34      101.19      4.95 o 
   4   0  11        1.36        2.38      2.15 o 
   5   0  11       16.02       16.82      2.88 o 
   6   0  11      107.78       90.72      5.09 o 
   7   0  11        6.61        8.66      2.84 o 
   8   0  11       32.92       28.34      4.82 o 
  -4   1  11        4.40       -2.13      3.69 o 
  -3   1  11       49.50       54.18      6.45 o 
  -2   1  11       79.37       77.79      7.02 o 
  -1   1  11      347.02      345.75      8.82 o 
   0   1  11       67.56       60.27      3.98 o 
   1   1  11      115.73      109.67      4.96 o 
   2   1  11        7.78        8.95      2.91 o 
   3   1  11       24.21       27.12      4.68 o 
   4   1  11       57.06       53.30      7.55 o 
   5   1  11        3.50        5.58      2.40 o 
   6   1  11      219.48      222.07      7.21 o 
   7   1  11      142.44      150.95      6.14 o 
   8   1  11       45.60       40.98      3.87 o 
   9   1  11        2.22        4.95      2.90 o 
  -3   2  11       86.76       97.37      8.01 o 
  -2   2  11       85.20       88.15      7.45 o 
  -1   2  11      245.82      246.65     11.06 o 
   0   2  11       30.92       30.13      6.91 o 
   1   2  11        3.35        5.06      2.08 o 
   2   2  11       10.62        8.47      3.05 o 
   3   2  11      162.84      164.17      9.04 o 
   4   2  11      178.97      159.42     12.76 o 
   5   2  11        1.69        3.09      2.04 o 
   6   2  11      228.24      241.22      7.29 o 
   7   2  11       91.01       95.06      4.95 o 
   8   2  11        0.19       -1.10      2.42 o 
   9   2  11        0.92        0.80      2.59 o 
  -3   3  11       65.58       66.24      7.30 o 
  -1   3  11        8.87       -0.85      3.19 o 
   0   3  11       99.10       97.15      7.16 o 
   1   3  11       27.10       27.27      3.05 o 
   2   3  11      234.50      233.12      7.30 o 
   3   3  11      302.03      295.13      7.77 o 
   4   3  11      353.40      336.45     10.35 o 
   5   3  11      124.83      127.60      5.24 o 
   6   3  11       51.48       54.09      4.25 o 
   7   3  11        1.61        4.57      2.39 o 
   8   3  11       65.62       64.08      8.79 o 
   9   3  11        5.03        6.81      2.77 o 
  10   3  11      124.61      103.04      8.37 o 
  -2   4  11        2.83        7.94      4.47 o 
  -1   4  11        3.84        1.06      3.33 o 
   0   4  11        3.16        0.78      2.98 o 
   1   4  11       51.49       50.00      5.46 o 
   2   4  11      156.47      161.97      5.86 o 
   3   4  11      230.32      244.42      7.14 o 
   4   4  11      104.06      109.93      4.89 o 
   5   4  11       32.11       33.66      3.18 o 
   6   4  11       82.96       76.09      5.89 o 
   7   4  11       13.96       11.17      6.21 o 
   8   4  11       73.92       76.51      6.52 o 
   9   4  11       64.77       51.13      6.24 o 
  10   4  11      124.59      129.56      9.57 o 
  -2   5  11        4.99        6.38      4.89 o 
  -1   5  11      104.57      109.99      8.30 o 
   0   5  11      148.31      144.60      8.86 o 
   1   5  11       97.78       98.15      7.23 o 
   2   5  11        7.41       10.28      3.55 o 
   3   5  11        9.89        3.54      2.16 o 
   4   5  11       36.48       40.20      6.03 o 
   5   5  11       38.07       40.93      3.53 o 
   6   5  11       39.09       40.77      3.65 o 
   7   5  11      624.13      666.54     20.78 o 
   8   5  11       96.56      101.69      7.80 o 
   9   5  11       14.60       10.28      4.68 o 
  10   5  11       51.96       42.83      6.45 o 
  -1   6  11       37.83       36.88      6.10 o 
   0   6  11      107.77      111.55      8.30 o 
   1   6  11       41.67       51.41      5.82 o 
   2   6  11       20.22       21.77      4.25 o 
   3   6  11       34.40       31.99      4.47 o 
   4   6  11        0.57        1.10      2.19 o 
   5   6  11       78.64       77.32      4.54 o 
   6   6  11      228.49      232.73      7.18 o 
   7   6  11      229.84      250.05     11.63 o 
   8   6  11       93.11      106.16      8.16 o 
   9   6  11       53.84       64.32      7.02 o 
  10   6  11        0.31        1.77      4.33 o 
   0   7  11       23.97       26.31      5.82 o 
   1   7  11        0.65        0.92      3.76 o 
   2   7  11        1.16       -3.76      3.12 o 
   3   7  11       99.63       90.49      6.81 o 
   4   7  11       66.34       63.38      4.21 o 
   5   7  11       34.31       42.97      3.72 o 
   6   7  11       30.60       34.68      5.39 o 
   7   7  11       28.83       29.36      5.39 o 
   8   7  11       56.78       56.09      6.74 o 
   9   7  11        0.51       -3.12      3.83 o 
   2   8  11      101.88       96.52      7.52 o 
   3   8  11       65.95       77.09      6.88 o 
   5   8  11       14.54       14.54      4.68 o 
   6   8  11        3.15        5.53      4.11 o 
   7   8  11       14.72       16.10      4.89 o 
   8   8  11        7.40        0.50      4.18 o 
   9   8  11       35.98       35.46      6.24 o 
   6   9  11        0.90        0.57      3.97 o 
   7   9  11       36.84       37.87      6.38 o 
   8   9  11       81.58      104.46      8.79 o 
   0  -5  12        0.48       -3.19      2.62 o 
   1  -5  12        0.05        1.09      2.90 o 
  -2  -4  12        0.13       -1.29      2.69 o 
  -1  -4  12        1.32        3.18      2.88 o 
   0  -4  12       32.67       34.68      3.98 o 
   1  -4  12        3.80        3.34      3.33 o 
   2  -4  12        0.93       -2.86      2.52 o 
   3  -4  12      330.58      299.05     13.76 o 
   4  -4  12       85.34       51.09      4.81 o 
  -3  -3  12        1.74        4.62      3.47 o 
  -2  -3  12       14.02       13.74      5.82 o 
  -1  -3  12       64.81       64.55      5.64 o 
   0  -3  12       40.79       42.34      4.05 o 
   1  -3  12       63.68       72.06      4.89 o 
   2  -3  12       44.03       42.65      4.14 o 
   3  -3  12      112.81      107.45      6.24 o 
   4  -3  12       28.54       17.67      3.63 o 
   5  -3  12        0.55        4.08      2.95 o 
  -3  -2  12        0.77        0.35      4.18 o 
  -2  -2  12       69.36       76.38      7.77 o 
  -1  -2  12       48.84       48.10      4.33 o 
   0  -2  12        8.97       12.95      3.06 o 
   1  -2  12       34.42       31.63      3.68 o 
   2  -2  12       19.50       18.51      3.28 o 
   3  -2  12        9.83        7.93      3.62 o 
   4  -2  12       10.98       11.80      3.08 o 
   5  -2  12        7.00        8.30      3.90 o 
   6  -2  12       35.53       38.94      4.19 o 
  -3  -1  12        5.17       11.91      4.68 o 
  -2  -1  12       37.89       39.22      5.89 o 
  -1  -1  12       57.05       59.47      4.44 o 
   0  -1  12       16.37       16.75      6.45 o 
   1  -1  12        0.96        2.55      5.67 o 
   2  -1  12       52.50       68.63     12.91 o 
   3  -1  12       98.79      107.49      5.51 o 
   4  -1  12       60.68       60.69      4.46 o 
   5  -1  12       36.29       26.69      3.63 o 
   6  -1  12       15.39       12.32      3.16 o 
   7  -1  12       30.97       33.00      4.13 o 
  -3   0  12       35.67       38.37      6.10 o 
  -2   0  12       33.65       34.39      5.67 o 
  -1   0  12       92.90       98.06      5.34 o 
   0   0  12        1.94        4.54      2.56 o 
   1   0  12        5.58        4.75      2.33 o 
   2   0  12      168.41      168.39      6.42 o 
   3   0  12      228.38      237.79      8.76 o 
   4   0  12       80.59       81.36      4.81 o 
   5   0  12      115.68      119.45      5.72 o 
   6   0  12       32.72       30.78      4.96 o 
   7   0  12       14.26       11.96      3.14 o 
   8   0  12       20.05       21.54      3.83 o 
  -3   1  12        7.04        6.24      4.82 o 
  -2   1  12        1.86        2.77      3.76 o 
  -1   1  12       70.54       71.48      6.88 o 
   0   1  12       11.40        7.17      3.19 o 
   1   1  12       26.30       27.65      4.25 o 
   2   1  12       68.98       68.57      4.41 o 
   3   1  12       27.98       33.93      3.46 o 
   4   1  12       48.61       51.63      3.96 o 
   5   1  12        0.54       -2.45      2.07 o 
   6   1  12       17.51       18.61      3.22 o 
   7   1  12       25.33       20.04      3.42 o 
   8   1  12       18.44       20.47      4.11 o 
  -2   2  12      112.16      107.15      8.51 o 
  -1   2  12       34.47       27.44      5.18 o 
   0   2  12      112.73      107.86      7.87 o 
   1   2  12       76.44       69.20      4.39 o 
   2   2  12       68.38       70.84      4.39 o 
   3   2  12       12.41       15.88      2.88 o 
   4   2  12        2.41        4.46      2.28 o 
   5   2  12       59.59       54.88      4.03 o 
   6   2  12       45.84       54.87      6.45 o 
   7   2  12      144.55      158.05      8.97 o 
   8   2  12       72.84       76.60      5.00 o 
   9   2  12       27.13       31.79      3.97 o 
  -1   3  12        1.92        0.07      3.55 o 
   0   3  12      289.65      287.56     12.27 o 
   1   3  12       41.47       43.10      3.69 o 
   2   3  12       12.50       10.07      4.15 o 
   3   3  12        0.52       -0.08      3.19 o 
   4   3  12       89.04       79.50      4.56 o 
   5   3  12       72.64       70.07      4.38 o 
   6   3  12       14.12       16.38      2.94 o 
   7   3  12      113.92      140.93      6.15 o 
   8   3  12       33.00       47.40      4.27 o 
   9   3  12        0.06       -1.99      2.57 o 
  -1   4  12       24.62       30.49      5.46 o 
   0   4  12        1.93        1.99      3.33 o 
   1   4  12        0.32        3.90      3.33 o 
   2   4  12      188.01      199.69      6.84 o 
   3   4  12        0.93       -2.96      1.98 o 
   4   4  12      146.16      139.27      5.99 o 
   5   4  12       94.37       90.61      4.81 o 
   6   4  12       87.44       85.46      6.81 o 
   7   4  12       12.27       15.97      3.12 o 
   8   4  12        1.33       -0.57      2.48 o 
   9   4  12       15.69        4.54      4.68 o 
  -1   5  12        7.30        9.29      4.96 o 
   0   5  12        0.58       -3.55      3.05 o 
   1   5  12       21.40       30.21      5.18 o 
   2   5  12      203.29      197.93     10.21 o 
   3   5  12       25.90       33.52      3.58 o 
   4   5  12      151.07      170.14      6.34 o 
   5   5  12      105.48      110.04      5.45 o 
   6   5  12       65.96       60.71      4.34 o 
   7   5  12       92.41       79.33      4.76 o 
   8   5  12        5.62        5.32      4.25 o 
   9   5  12       29.27       25.67      5.74 o 
   0   6  12       14.58       17.37      4.96 o 
   1   6  12       33.97       34.18      5.60 o 
   2   6  12       75.89       79.57      7.02 o 
   3   6  12        7.88       15.89      4.25 o 
   4   6  12       44.59       48.02      4.00 o 
   5   6  12        6.85        7.77      2.72 o 
   6   6  12       36.44       38.40      3.75 o 
   7   6  12       10.61        8.79      4.61 o 
   8   6  12      175.07      176.16     10.42 o 
   9   6  12       58.72       59.14      7.23 o 
   3   7  12        2.71        3.62      3.62 o 
   4   7  12        0.10       -0.92      2.91 o 
   5   7  12       50.06       57.60      4.34 o 
   6   7  12       60.00       58.86      6.81 o 
   7   7  12        1.27        1.28      4.33 o 
   8   7  12       98.66      115.24      9.15 o 
   9   7  12       63.11       67.23      7.73 o 
   3   8  12        0.23        2.48      4.11 o 
   5   8  12       18.42       22.05      5.25 o 
   6   8  12       72.70       70.49      7.52 o 
   7   8  12       14.51       23.69      5.74 o 
   8   8  12        5.27        6.60      4.82 o 
   0  -3  13        5.62        2.60      3.00 o 
   1  -3  13        8.75        7.26      3.27 o 
   2  -3  13        2.83        6.09      3.19 o 
   3  -3  13        0.54        1.08      3.03 o 
  -1  -2  13        0.02       -2.57      2.58 o 
   0  -2  13        1.97        4.36      2.78 o 
   1  -2  13      103.33       93.79      5.51 o 
   2  -2  13       12.97       15.08      3.36 o 
   3  -2  13       37.82       42.31      4.36 o 
   4  -2  13        5.09        9.06      3.21 o 
   5  -2  13        0.55       -1.25      4.57 o 
  -1  -1  13       59.78       57.64      4.81 o 
   0  -1  13        8.91       12.82      3.94 o 
   1  -1  13      116.92      129.79      7.52 o 
   2  -1  13       29.46       26.20      4.04 o 
   3  -1  13        6.80        8.79      3.05 o 
   4  -1  13       14.47       20.88      6.21 o 
   5  -1  13        0.70        1.99      2.66 o 
   6  -1  13       15.79       11.52      3.49 o 
  -2   0  13       40.28       32.41      5.82 o 
  -1   0  13       44.77       52.77      4.54 o 
   0   0  13       40.25       41.58      5.39 o 
   1   0  13       27.39       24.92      3.48 o 
   2   0  13        0.04       -3.19      2.13 o 
   3   0  13       14.68       10.83      2.98 o 
   4   0  13       22.37       18.83      3.33 o 
   5   0  13        2.63        0.87      2.46 o 
   6   0  13       43.83       47.21     10.50 o 
   7   0  13       40.46       45.90      4.60 o 
  -1   1  13        1.02        3.90      4.04 o 
   0   1  13      175.60      167.65      9.86 o 
   1   1  13        0.42        3.72      2.58 o 
   2   1  13        9.62        9.62      5.14 o 
   3   1  13       24.24       36.68      4.43 o 
   4   1  13      239.67      230.69     10.92 o 
   5   1  13        6.33        6.22      2.63 o 
   6   1  13       66.59       64.56      4.75 o 
   7   1  13       13.78       16.46      3.55 o 
  -1   2  13        0.37        3.69      4.25 o 
   0   2  13        0.48        1.84      3.76 o 
   1   2  13        1.99       -0.07      2.46 o 
   2   2  13       41.00       48.40      6.49 o 
   3   2  13       85.24       84.54      5.01 o 
   4   2  13       28.59       33.61      7.27 o 
   5   2  13        8.32        9.51      3.08 o 
   6   2  13        4.08        1.23      3.23 o 
   7   2  13        0.03        1.75      4.57 o 
   8   2  13       12.45       14.24      3.48 o 
  -1   3  13       94.48       90.28      8.23 o 
   0   3  13       61.47       60.07      6.67 o 
   1   3  13       38.41       45.39      5.96 o 
   2   3  13       95.66      100.70      5.33 o 
   3   3  13       60.63       69.53      4.58 o 
   4   3  13       36.58       39.32      6.81 o 
   5   3  13        4.17        3.56      2.54 o 
   6   3  13        3.31       -1.51      2.29 o 
   7   3  13      196.67      180.78     13.69 o 
   8   3  13       58.80       56.12      4.84 o 
   0   4  13       40.67       47.37      6.24 o 
   1   4  13      120.43      127.72      8.79 o 
   2   4  13      115.81      130.77      8.58 o 
   3   4  13       36.89       26.84      3.48 o 
   4   4  13      148.45      155.14      6.36 o 
   5   4  13        1.41        2.01      2.44 o 
   6   4  13       48.52       43.93      3.99 o 
   7   4  13       28.66       37.64      4.07 o 
   8   4  13       78.43       74.85      5.06 o 
   1   5  13        3.56        1.84      3.76 o 
   2   5  13        0.08        6.03      3.90 o 
   3   5  13      199.18      173.96      9.72 o 
   4   5  13       18.77       20.10      3.40 o 
   5   5  13       30.84       30.83      3.71 o 
   6   5  13       84.36       85.26      8.23 o 
   7   5  13        0.50        4.86      2.71 o 
   8   5  13       42.36       45.74      6.88 o 
   2   6  13       85.17       77.94      7.38 o 
   3   6  13       51.42       60.49      6.52 o 
   4   6  13      178.77      186.44     10.00 o 
   5   6  13       70.11       66.12      4.77 o 
   6   6  13       33.26       34.14     10.50 o 
   7   6  13        5.77        1.35      4.47 o 
   8   6  13        2.96        5.53      4.61 o 
   3   7  13       34.93       46.73      6.38 o 
   4   7  13       84.16       92.62      7.52 o 
   5   7  13       50.76       55.52      4.64 o 
   6   7  13        3.43        2.34      4.61 o 
   7   7  13       19.87       14.96      5.46 o 
   1  -1  14        3.71        2.76      3.06 o 
   2  -1  14       89.15       78.08      8.08 o 
   3  -1  14        2.13        1.85      2.83 o 
   4  -1  14       39.95       34.15      4.40 o 
   0   0  14       54.55       53.46      4.81 o 
   1   0  14        6.63        3.34      3.06 o 
   2   0  14       53.33       51.79      4.56 o 
   3   0  14       29.12       28.12      3.84 o 
   4   0  14       10.88       10.29      3.47 o 
   5   0  14        1.11       -2.06      2.52 o 
   0   1  14       82.03       76.59      7.66 o 
   1   1  14       14.40       14.67      5.18 o 
   2   1  14       10.70       13.84      6.03 o 
   3   1  14        2.14       -0.50      2.62 o 
   4   1  14        6.66       -0.03      2.62 o 
   5   1  14       20.77       15.98      3.41 o 
   6   1  14        6.94        2.15      2.80 o 
   1   2  14       77.23       53.03      7.34 o 
   2   2  14        2.29        0.05      2.54 o 
   3   2  14       10.03       10.12      3.07 o 
   4   2  14       37.27       30.90      3.82 o 
   5   2  14       82.46       73.81      5.06 o 
   6   2  14       28.88       30.54      3.93 o 
   7   2  14       25.03       25.07      3.73 o 
   1   3  14        4.59        4.18      3.90 o 
   2   3  14        3.65        3.03      4.89 o 
   3   3  14       19.07       18.37      3.36 o 
   4   3  14       39.27       33.76      3.88 o 
   5   3  14       33.11       30.44      3.81 o 
   6   3  14       39.87       34.37      4.00 o 
   7   3  14        2.92       -1.36      3.01 o 
   2   4  14       58.57       54.04      6.52 o 
   3   4  14        6.05        5.68      2.98 o 
   4   4  14        6.05        6.72      2.96 o 
   5   4  14       52.66       44.46      4.37 o 
   6   4  14        0.11       -0.44      2.56 o 
   7   4  14        0.10       -0.36      2.76 o 
   3   5  14       35.35       44.39      6.10 o 
   4   5  14        0.64        0.46      2.61 o 
   5   5  14       22.63       19.84      3.69 o 
   6   5  14        0.12       -2.12      5.57 o 
   7   5  14       20.73       17.74      4.72 o 
   4   6  14       13.93        5.74      4.18 o 
   5   6  14       15.94       13.28      4.33 o 
   6   6  14       29.37       28.08      4.08 o 
                                                 
